# Supplementary material for: Tumorigenesis of basal muscle invasive bladder cancer was mediated by PTEN protein degradation resulting from SNHG1 upregulation
Source: J Exp Clin Cancer Res. 2024 Feb 17;43:50. doi: 10.1186/s13046-024-02966-4 (PMC10874020; doi:10.1186/s13046-024-02966-4)
Supplement: Supplementary file 1 — Additional file 1: Table S1.The high-throughput sequencing results for mouse urothelium from BBN-treated mouse at different time points (w, week). [file 13046_2024_2966_MOESM1_ESM.xlsx]

## Sheet: Sheet1
Table S1.The high-throughput sequencing results for mouse urothelium from BBN-treated mouse at different time points (w, week).
nearest_ref_id	gene_id	gene_short_name	BBN_0w (vehicle)_FPKM	BBN_5w_FPKM	BBN_9w_FPKM	BBN_15w_FPKM	BBN_20w_FPKM
ENSMUST00000072916.4	XLOC_091891	Zswim7	0.165	0.317	2.25	0.574	0.613
ENSMUST00000033207.4	XLOC_491416	Zp2	0.48	0	0	2.97	0
ENSMUST00000162726.4	XLOC_280062	Znhit2	0.0672	0.171	0.281	0.608	0.112
ENSMUST00000111285.3	XLOC_175956	Zmym5	0.497	3.64	13.8	3.78	5.04
ENSMUST00000156682.1	XLOC_172549	Zmiz1os1	0.145	1.29	4.69	1.1	0.88
ENSMUST00000162645.2	XLOC_172551	Zmiz1	0.181	1.72	3.82	2.05	1.61
ENSMUST00000062609.5	XLOC_143942	Zkscan4	0.103	0.0566	0.19	0.983	0.146
ENSMUST00000103111.3	XLOC_302323	Zhx3	0.211	0.63	4.13	0	5.71
ENSMUST00000103111.3	XLOC_302322	Zhx3	0.313	0.504	2.96	1.53	1.35
ENSMUST00000106657.2	XLOC_376114	Zfyve9	0.0571	0.144	0.429	2.33	0
ENSMUST00000106657.2	XLOC_376112	Zfyve9	0.293	0.0648	0	0.407	0.73
ENSMUST00000088102.6	XLOC_552814	Zfx	0.0147	0.424	0.118	0.589	0.369
ENSMUST00000072829.3	XLOC_482283	Zfp936	0.179	0.49	0.185	0.151	0.142
ENSMUST00000076195.5	XLOC_149438	Zfp935	0.228	0.997	5.77	1.04	1.91
ENSMUST00000034382.7	XLOC_521310	Zfp90	0.174	1.25	0.705	0.294	1.21
ENSMUST00000047527.7	XLOC_312158	Zfp804a	0.0791	0.0973	0.429	0	1.33
ENSMUST00000115320.2	XLOC_431266	Zfp800	0.11	0	2.3	1.06	2.16
ENSMUST00000098550.3	XLOC_503879	Zfp791	0.257	0.0865	0.261	0.496	0
ENSMUST00000094870.1	XLOC_461420	Zfp787	0	0.706	1.64	0.000195	0.82
ENSMUST00000073312.6	XLOC_232778	Zfp760	0.106	0.307	2.74	0.192	1.36
ENSMUST00000092298.5	XLOC_085197	Zfp750	0.18	1.83	11.2	4.3	1.74
ENSMUST00000071814.7	XLOC_557861	Zfp711	0.131	0.732	3.71	1.08	2.65
ENSMUST00000069324.5	XLOC_477693	Zfp580	0.178	0.0768	0.506	1.05	0
ENSMUST00000108509.1	XLOC_479081	Zfp541	0.0517	0.295	0	0	0.168
ENSMUST00000167457.2	XLOC_525759	Zfp426	0.0272	0.256	0.705	1.04	0.122
ENSMUST00000142338.1	XLOC_302650	Zfp335os	0	0	0	0.276	0
ENSMUST00000050101.3	XLOC_129389	Zfp322a	0.0395	0.0777	0.129	0.515	0.149
ENSMUST00000174462.2	XLOC_525762	Zfp266	0.0789	0.186	1.74	0.644	0.236
ENSMUST00000174462.2	XLOC_525763	Zfp266	0.112	0.324	3.04	1.13	1.5
ENSMUST00000159569.2	XLOC_525753	Zfp26	0.0459	0.509	1.15	0.511	2.27
ENSMUST00000159569.2	XLOC_525752	Zfp26	0.288	0.149	0.209	0.0998	0
ENSMUST00000036328.8	XLOC_161904	Zfhx2	0.119	0.051	0.521	0.841	0.264
ENSMUST00000069537.2	XLOC_487446	Zfand6	0.393	1.84	9.53	1.88	3.91
ENSMUST00000091493.4	XLOC_151080	Zdhhc11	0.0494	0.576	0	0.0505	0
ENSMUST00000112843.1	XLOC_558607	Zcchc16	0.184	0.108	0	0	0
ENSMUST00000106046.2	XLOC_377869	Zbtb8b	0.0326	0.079	0	0.53	0
ENSMUST00000172175.1	XLOC_280317	Zbtb3	0	0.124	0.208	0.498	0.184
ENSMUST00000173093.1	XLOC_244468	Zbtb12	0	0	0.615	1.71	0
ENSMUST00000124618.1	XLOC_332882	Zbbx	0.0473	0	0	0.419	0
ENSMUST00000124618.1	XLOC_332883	Zbbx	0.0258	0.225	0	0	0.0715
ENSMUST00000027291.5	XLOC_026301	Zap70	0.273	0.577	0.407	0.794	0.129
ENSMUST00000090824.6	XLOC_292757	Zak	0.232	1.35	7.19	1.34	3.83
ENSMUST00000018571.4	XLOC_094102	Ypel2	0.607	0.987	4.37	0.734	1.28
ENSMUST00000025364.4	XLOC_267469	Yipf5	0.307	1.23	4.43	1.55	4.3
ENSMUST00000072311.7	XLOC_415393	Yes1	0	0.116	1.59	1.6	0
ENSMUST00000182010.1	XLOC_234699	Yam1	27.9	0	3300	0	2150
ENSMUST00000039610.8	XLOC_549932	Xylb	0.0583	0.362	0	0.302	0
ENSMUST00000026504.6	XLOC_058045	Xrcc6bp1	0.0818	0.0816	0.496	0.495	0
ENSMUST00000165777.2	XLOC_205837	Xrcc6	0.239	1.97	13.9	3.22	7.09
ENSMUST00000165777.2	XLOC_205838	Xrcc6	0.141	1.42	8.63	1.69	2.47
ENSMUST00000165777.2	XLOC_205833	Xrcc6	0.159	1.32	4.52	0.734	4.51
ENSMUST00000067782.2	XLOC_551795	Xlr	0.138	0	0	0	0
ENSMUST00000127786.2	XLOC_557575	Xist	0.00311	0.00474	9.06e-05	0.00245	0.998
ENSMUST00000108246.3	XLOC_365935	Wwp1	0.188	3.9	3.55	0.534	0
ENSMUST00000099647.1	XLOC_315015	Wt1os	0	5.4	0	0	0
ENSMUST00000017821.6	XLOC_093557	Wsb1	0.00269	3.13	11.5	2.56	0.195
ENSMUST00000017821.6	XLOC_093557	Wsb1	1.31	7.85	31.3	6.14	15.9
ENSMUST00000017821.6	XLOC_093557	Wsb1	0.564	1.34	7.97	1.99	7.69
ENSMUST00000017821.6	XLOC_093557	Wsb1	0	0.116	0.782	0.0849	0
ENSMUST00000170617.2	XLOC_233630	Wiz	0.0624	0.468	3.39	1.04	16.1
ENSMUST00000094681.5	XLOC_292888	Wipf1	0.0201	0.56	0	0.0627	0
ENSMUST00000186132.1	XLOC_008548	WI1-2612I11.1	0.208	0.132	0.0874	0.297	0
ENSMUST00000188547.1	XLOC_382995	WI1-2294H7.1	0.199	0	0	0	0
ENSMUST00000190006.1	XLOC_005241	WI1-2263N2.1	0.257	0	0.261	0	0
ENSMUST00000095487.5	XLOC_233196	Wfikkn1	0.0851	0.619	2.47	0.526	0.104
ENSMUST00000099096.3	XLOC_302619	Wfdc6a	0.105	0.148	1.72	0.459	0
ENSMUST00000038907.8	XLOC_448623	Wee2	0.0585	0.404	0	1.05	0
ENSMUST00000033326.8	XLOC_490316	Wee1	0.0662	0	0	2.4	1.47
ENSMUST00000033326.8	XLOC_490320	Wee1	0.0299	0	0	0.669	0.361
ENSMUST00000033326.8	XLOC_490318	Wee1	0.0844	0.177	0.251	0.622	0
ENSMUST00000033326.8	XLOC_490319	Wee1	0.0983	0.164	0.576	1.01	0.932
ENSMUST00000033326.8	XLOC_490315	Wee1	0.0578	0.203	0.443	0.584	0
ENSMUST00000033326.8	XLOC_490317	Wee1	0.0124	0.282	0.0894	0.55	0.823
ENSMUST00000026048.4	XLOC_278165	Wdr96	3.07	81.7	302	92.6	117
ENSMUST00000026048.4	XLOC_278168	Wdr96	0.165	0.682	2.86	2.29	0.49
ENSMUST00000026048.4	XLOC_278169	Wdr96	0.131	1.34	3.98	1.52	1.3
ENSMUST00000121964.2	XLOC_425583	Wdr66	0.215	0.117	0	0.115	0
ENSMUST00000036561.6	XLOC_549964	Wdr48	0	0	1.02	0.328	2.86
ENSMUST00000170386.1	XLOC_231804	Wdr27	0.0471	0.15	0	0.461	0.226
ENSMUST00000110600.2	XLOC_427724	Wasf3	0.0612	0.308	0	0.265	0
ENSMUST00000054530.5	XLOC_429501	Vwde	0.0384	0.138	0.0732	0.346	0
ENSMUST00000067935.5	XLOC_410927	Vps37d	0.0497	0.241	0.474	0.697	0.176
ENSMUST00000048646.7	XLOC_200130	Vps13b	0.222	0.266	2.91	0.891	1.98
ENSMUST00000020190.7	XLOC_060934	Vnn3	0.214	0.0802	0	0.052	0
ENSMUST00000173787.1	XLOC_487665	Vmn2r-ps83	0.0919	0	0	0	0
ENSMUST00000179853.1	XLOC_395816	Vmn2r-ps20	0.138	0.341	0.13	0.46	0.0995
ENSMUST00000161721.1	XLOC_161327	Vmn2r-ps111	0.264	0.528	0	1.17	0
ENSMUST00000094502.4	XLOC_058414	Vmn2r84	0.153	0.0365	0	0.0894	0
ENSMUST00000063425.7	XLOC_471003	Vmn2r72	0.138	0	0	0.116	0
ENSMUST00000095922.3	XLOC_408482	Vmn2r12	0.0462	0.257	0.119	0.348	0
ENSMUST00000168175.1	XLOC_243523	Vmn2r115	0.115	0.336	0.0575	0.0467	0
ENSMUST00000097381.3	XLOC_243427	Vmn2r112	0.141	0.192	0	0	0
ENSMUST00000092491.5	XLOC_232869	Vmn2r111	0.131	0	0	0	0
ENSMUST00000164875.1	XLOC_408478	Vmn2r11	0.017	0.0259	0.0811	0.382	0.0571
ENSMUST00000167314.1	XLOC_232572	Vmn2r108	0.0413	0.273	0	0	0
ENSMUST00000167382.1	XLOC_232531	Vmn2r105	0.188	0.126	0	0	0
ENSMUST00000177028.1	XLOC_232696	Vmn1r-ps147	0.0544	0.0648	0	0.905	0.488
ENSMUST00000177028.1	XLOC_232697	Vmn1r-ps147	0.207	0	0	0	0
ENSMUST00000176730.1	XLOC_232563	Vmn1r-ps143	0.242	0.183	0	0	0
ENSMUST00000118007.1	XLOC_144235	Vmn1r-ps127	0.245	0.0661	0	0.165	0
ENSMUST00000120663.1	XLOC_144113	Vmn1r-ps102	0.433	0.19	0	0	0
ENSMUST00000176284.2	XLOC_461785	Vmn1r69	0.143	0	0	0.154	0
ENSMUST00000076759.2	XLOC_243185	Vmn1r229	0.182	0	0	0	0.0696
ENSMUST00000088829.3	XLOC_232612	Vmn1r227	9.73e-06	0.231	0	0	0
ENSMUST00000011315.4	XLOC_126502	Vipr2	0.0191	0.0911	0	0.66	0
ENSMUST00000035673.7	XLOC_440800	Vhl	0.181	0	2.51	0	0
ENSMUST00000083211.1	XLOC_267089	Vaultrc5	0.02	0.155	0	0.676	0
ENSMUST00000038770.3	XLOC_219620	Vasn	0.255	0.917	6.48	0.794	2.14
ENSMUST00000038770.3	XLOC_219621	Vasn	0.139	0.832	4.66	1.13	3.32
ENSMUST00000030803.1	XLOC_396088	Uts2	0.102	0.191	0.179	0.577	0.163
ENSMUST00000110416.2	XLOC_317203	Usp8	0	0	2.37	3.68	0
ENSMUST00000129275.1	XLOC_404584	Usp46os1	0.0704	0.486	0.775	0.208	0
ENSMUST00000119154.2	XLOC_404587	Usp46	0.125	0.306	2.73	0.399	0
ENSMUST00000189257.1	XLOC_007972	Usp37	0	0.42	2.82	0	9.08
ENSMUST00000189257.1	XLOC_007973	Usp37	0	0	7.35	4.23	10.5
ENSMUST00000189257.1	XLOC_007975	Usp37	0.202	0.746	3.9	1.38	1.09
ENSMUST00000189257.1	XLOC_007971	Usp37	0.0672	0.307	2.85	1.6	1.96
ENSMUST00000127569.2	XLOC_530799	Usp3	0.226	0.832	4.99	1.05	2.81
ENSMUST00000034508.8	XLOC_542092	Usp2	0.0552	0	0.227	0	1.7
ENSMUST00000078676.5	XLOC_392967	Uqcrh	0.19	0.746	4.78	0.371	1.69
ENSMUST00000132629.1	XLOC_066779	Upb1	0.201	0.0477	0.145	0.312	0.81
ENSMUST00000029837.8	XLOC_361971	Uox	0	0.871	0	0.756	0
ENSMUST00000061620.10	XLOC_029467	Unc80	0.145	0	0	0.371	2.83
ENSMUST00000168630.2	XLOC_497084	Unc5d	0.0184	0.263	0	0.06	0
ENSMUST00000106236.3	XLOC_361397	Unc5c	0.242	0.12	0.114	0.0492	0
ENSMUST00000027979.8	XLOC_041357	Uhmk1	1.04	4.86	19.3	3.75	1.92
ENSMUST00000072818.5	XLOC_406313	Ugt2b38	0.0372	0.209	0	0.0676	0
ENSMUST00000142949.2	XLOC_366646	Ufl1	0.0221	0.297	0.702	0.897	0
ENSMUST00000142949.2	XLOC_366647	Ufl1	0.083	0.244	0.301	0.63	0
ENSMUST00000080001.3	XLOC_041442	Ufc1	3.26e-05	0	0.624	0	0.884
ENSMUST00000122831.1	XLOC_304346	Uckl1os	0	0.0283	3.77	0.0199	0
ENSMUST00000148004.1	XLOC_304346	Uckl1os	0	0	0	0	0.949
ENSMUST00000126672.1	XLOC_304346	Uckl1os	0.308	1.79	6.05	1.38	1.65
ENSMUST00000148004.1	XLOC_304346	Uckl1os	0	0.00699	0	0.185	0
ENSMUST00000002289.6	XLOC_167756	Uchl3	0.381	1.93	8.03	2.17	5.59
ENSMUST00000084885.6	XLOC_549494	Ubp1	0.0889	0.343	1.12	1.07	0.565
ENSMUST00000155845.1	XLOC_379662	Ube4bos3	0.202	0.994	3.1	0.315	1.71
ENSMUST00000154000.1	XLOC_379663	Ube4bos2	0.251	0	3.31	0	0
ENSMUST00000165394.3	XLOC_462199	Ube2m	0.214	0.498	2.9	0.546	1.85
ENSMUST00000020085.6	XLOC_066394	Ube2d1	0.0334	0.539	0.543	0.000334	1.75
ENSMUST00000109086.2	XLOC_090892	Ube2b	0.75	3.88	22.8	3.97	10
ENSMUST00000109086.2	XLOC_090892	Ube2b	0.138	0.234	0.963	0.186	1.76
ENSMUST00000048656.8	XLOC_244073	Ubash3a	0.0202	0.131	0	0.58	0.117
ENSMUST00000039803.5	XLOC_184327	Ubac2	0.0614	0.0911	0.278	0.149	1.55
ENSMUST00000050183.6	XLOC_543841	Uaca	0	0.351	0	0	0
ENSMUST00000052774.2	XLOC_363104	Tyw3	0.0854	0.214	1	0.0559	1.34
ENSMUST00000032800.9	XLOC_463976	Tyrobp	0.0746	0.766	0.218	0.568	1.83
ENSMUST00000001036.10	XLOC_525808	Tyk2	0.0273	0.267	0.607	1.2	0
ENSMUST00000001036.10	XLOC_525807	Tyk2	0.0965	0	0.65	0.959	0.175
ENSMUST00000066774.5	XLOC_374830	Tusc1	0.144	0.281	2.77	0.6	0.701
ENSMUST00000132077.2	XLOC_085302	Tug1	0.821	3.15	12.6	3.17	11.7
ENSMUST00000182330.1	XLOC_085302	Tug1	0	0	0.799	0	1.94
ENSMUST00000144852.1	XLOC_085302	Tug1	0.467	0.623	0.000871	0.000304	0.256
ENSMUST00000109405.4	XLOC_320831	Ttpal	0.55	2.89	9.78	2.91	4.42
ENSMUST00000099981.3	XLOC_293256	Ttn	0.158	0.0779	0.694	0	2.07
ENSMUST00000172939.2	XLOC_119607	Ttc6	0	0	0.858	0.746	2.82
ENSMUST00000117845.2	XLOC_517719	Ttc29	0.0973	0.521	0	0.358	0
ENSMUST00000117845.2	XLOC_517720	Ttc29	0.0365	0.0339	0.0939	0.41	0
ENSMUST00000047034.8	XLOC_235522	Ttbk1	0.0361	0.135	0.178	0.599	0.0843
ENSMUST00000032501.4	XLOC_458557	Tspan11	0.0913	0.404	0.463	0.896	0
ENSMUST00000120929.2	XLOC_482523	Tsks	0.0893	0	1.69	0.0886	0
ENSMUST00000123300.2	XLOC_321427	Tshz2	0.185	1.66	0.601	0	0
ENSMUST00000072103.5	XLOC_448749	Try10	0.215	0.145	0	0.0921	0
ENSMUST00000029311.6	XLOC_350593	Trpc4	0.0469	0.419	0.128	0.213	0
ENSMUST00000133221.1	XLOC_243979	Trp53cor1	0.0608	0.541	0.695	0.0901	6.22e-06
ENSMUST00000137830.2	XLOC_248837	Trmt61b	0.000231	1.03	3.53	1.39	3.53
ENSMUST00000041524.5	XLOC_337911	Trmt13	0.0771	0.0887	2.62	0	0.19
ENSMUST00000041524.5	XLOC_358484	Trmt13	0.0352	0.0071	0.963	0.272	0
ENSMUST00000059692.3	XLOC_498986	Triml1	0.0316	0.452	0	0.153	0.18
ENSMUST00000172832.1	XLOC_234073	Trim39	0.348	1.25	6.45	1.43	3.27
ENSMUST00000143414.1	XLOC_489546	Trim34a	0	3.08	15.9	24.1	6.47
ENSMUST00000143414.1	XLOC_489544	Trim34a	0.182	0.586	2.4	0.306	0.382
ENSMUST00000143414.1	XLOC_489543	Trim34a	0.124	0.269	1.53	0.303	0.193
ENSMUST00000190020.1	XLOC_235578	Trerf1	0.0192	0.235	1.24	0.000123	3.08
ENSMUST00000154335.2	XLOC_246246	Treml4	0.0556	0.451	0.292	0.234	0
ENSMUST00000103281.1	XLOC_448729	Trbv29	0.067	0.318	0.0937	0.119	0
ENSMUST00000103263.1	XLOC_448687	Trbv2	0.246	0.124	0	0.326	0
ENSMUST00000171355.1	XLOC_175548	Trav8-2	0.163	0.0399	0.0625	0	0
ENSMUST00000021380.8	XLOC_119813	Trappc6b	0.457	3	12.3	4.77	5.38
ENSMUST00000103713.1	XLOC_175630	Traj28	0.166	0.0748	0	0.0987	0
ENSMUST00000161403.2	XLOC_021731	Traf3ip3	0.0376	0.247	1.42	0.0548	0
ENSMUST00000094894.3	XLOC_392795	Trabd2b	0.0914	0.13	0	1.03	0.517
ENSMUST00000021005.9	XLOC_101493	Tpo	0.0609	0.307	0	0	0
ENSMUST00000067888.8	XLOC_449090	Tpk1	0.359	1.4	5.97	1.33	1.72
ENSMUST00000067888.8	XLOC_449090	Tpk1	0.106	0.377	0	0.632	0.808
ENSMUST00000006949.8	XLOC_056518	Tph2	0.0347	0.488	0	0.107	0
ENSMUST00000129758.1	XLOC_368627	Toporsos	0.148	0.676	2.26	1.8	3.01
ENSMUST00000017629.5	XLOC_171526	Top2b	0.0326	0.131	1.25	0.0181	0.586
ENSMUST00000017629.5	XLOC_171526	Top2b	0.0303	0.17	0	0.241	0
ENSMUST00000106970.1	XLOC_472677	Tomt	0.162	0.866	3.45	1.2	1.31
ENSMUST00000023062.3	XLOC_193740	Tomm22	0.398	4.12	13.2	10.5	30.4
ENSMUST00000078847.6	XLOC_517416	Tom1	0.0584	0.0256	0.455	0.656	0.273
ENSMUST00000064076.4	XLOC_342568	Tnni3k	0	0	0	1.86	0
ENSMUST00000105671.2	XLOC_396085	Tnfrsf9	0.0818	0.299	0	0.19	0
ENSMUST00000030339.7	XLOC_379320	Tnfrsf8	0.079	0.266	0.0433	0.0923	0
ENSMUST00000103173.4	XLOC_396513	Tnfrsf18	0.326	0.776	5.49	1.17	2.05
ENSMUST00000128377.1	XLOC_257703	Tnfaip8	0.334	0.71	11	1.36	4.18
ENSMUST00000024833.6	XLOC_233525	Tmprss3	0.123	0.0471	0.146	0.75	0.613
ENSMUST00000009358.3	XLOC_288479	Tmem8c	0.0433	0.342	0.0699	0.0259	0.174
ENSMUST00000029875.3	XLOC_365369	Tmem55a	0.128	0.641	2.81	0.226	3.26
ENSMUST00000153023.1	XLOC_378868	Tmem51os1	0.155	0.62	2.73	0.657	0.525
ENSMUST00000139653.1	XLOC_378868	Tmem51os1	0	0.75	2.15	0.302	0.817
ENSMUST00000137090.2	XLOC_394221	Tmem234	0.158	0.372	2.03	0.562	0.444
ENSMUST00000086722.4	XLOC_237806	Tmem232	0.0557	0.554	0	0.266	0
ENSMUST00000046333.7	XLOC_528139	Tmem225	0.0662	0.0603	0	0.0323	0.581
ENSMUST00000123788.2	XLOC_274318	Tmem216	0.77	1.77	13	1.75	1.28
ENSMUST00000123788.2	XLOC_274320	Tmem216	0.407	1.48	10.6	4.26	3.52
ENSMUST00000055345.7	XLOC_530247	Tmem202	0.238	0	0	0	0
ENSMUST00000118728.2	XLOC_072753	Tmem194	0.0514	0.0316	0.297	0.569	0.171
ENSMUST00000148262.1	XLOC_302816	Tmem189	0.0948	0.067	0	0.234	0
ENSMUST00000057151.8	XLOC_101533	Tmem18	0.125	0.648	4.27	0.676	1.95
ENSMUST00000063192.9	XLOC_407543	Tmem150c	0.203	0.352	0.283	1.16	0.702
ENSMUST00000025568.2	XLOC_280520	Tmem138	0.0622	0	0.0856	1.64e-05	0.533
ENSMUST00000137579.3	XLOC_273726	Tmem134	0	0	1.01	0	0
ENSMUST00000031446.6	XLOC_425705	Tmem132b	0.0739	0.296	0	0.0345	0
ENSMUST00000032843.7	XLOC_488142	Tmem126b	0	0	1.05	0	0.104
ENSMUST00000049452.9	XLOC_535046	Tmem108	0.192	0.192	0	0.0622	0
ENSMUST00000146144.1	XLOC_316341	Tmco5	0.0423	0.314	0	0.175	0
ENSMUST00000146744.1	XLOC_054006	Tmcc3os	0.286	0.752	4.25	0.712	1.18
ENSMUST00000146744.1	XLOC_054008	Tmcc3os	0.199	0.772	4.59	0.832	1.96
ENSMUST00000146744.1	XLOC_068584	Tmcc3os	0.171	0.671	2.4	0.319	0.904
ENSMUST00000039317.8	XLOC_487357	Tmc3	0	0	0	5.03	0
ENSMUST00000039317.8	XLOC_487358	Tmc3	0.127	0.0699	0.208	0.845	0
ENSMUST00000102793.5	XLOC_391687	Tm2d1	0	0.0595	0.878	0.0617	0
ENSMUST00000010127.6	XLOC_556740	Tktl1	0.039	0.0842	0.803	0	2.4
ENSMUST00000010127.6	XLOC_556737	Tktl1	0.0602	0.0301	0.688	0.0761	0.988
ENSMUST00000166120.2	XLOC_121480	Timm9	0.0062	0.087	0.171	0.151	1.26
ENSMUST00000166120.2	XLOC_121480	Timm9	0.187	0.924	3.49	0.735	2.24
ENSMUST00000169584.2	XLOC_078262	Timd2	0.112	0.271	0.0478	0.0199	0.0384
ENSMUST00000096065.4	XLOC_212520	Tigit	0.118	0.255	2.28	0.151	0.643
ENSMUST00000062623.3	XLOC_354735	Tigd4	0.0908	0.295	1.73	0.315	0.154
ENSMUST00000166778.1	XLOC_359689	Tifa	0.349	2.33	3.84	1.34	0
ENSMUST00000166778.1	XLOC_359686	Tifa	0.165	0.759	5.5	0	2.43
ENSMUST00000166778.1	XLOC_359690	Tifa	0.31	1.4	6.01	1.9	6.86
ENSMUST00000166778.1	XLOC_359684	Tifa	0.223	2.05	6.39	1.37	2.23
ENSMUST00000166778.1	XLOC_359685	Tifa	0.296	1.49	4.78	0.461	3.45
ENSMUST00000166778.1	XLOC_359688	Tifa	0.297	0.921	4.73	0.981	2.16
ENSMUST00000166778.1	XLOC_359691	Tifa	0.315	1.27	5.54	1.41	3.51
ENSMUST00000061101.5	XLOC_549697	Tgfbr2	0.362	2.45	12.3	3.14	4.17
ENSMUST00000065916.8	XLOC_204044	Tg	0	0.177	1.2	0	4.54
ENSMUST00000065916.8	XLOC_204042	Tg	0.0994	0.0816	0.984	0.207	1.31
ENSMUST00000031674.8	XLOC_428368	Tfpi2	0.144	0.0432	0	0	0.0432
ENSMUST00000027769.5	XLOC_042231	Tfb2m	1.63e-05	0	0	0	1.22
ENSMUST00000027769.5	XLOC_042231	Tfb2m	0	0	0	0	0.38
ENSMUST00000027769.5	XLOC_042231	Tfb2m	0.128	0.694	2.49	0.257	1.88
ENSMUST00000021787.5	XLOC_146597	Tfap2a	0.14	1.55	4.97	2.11	6.51
ENSMUST00000110193.3	XLOC_131635	Tfap2a	0.101	0.408	0.992	1.28	1.29
ENSMUST00000021453.4	XLOC_107300	Tex21	0.0653	0.156	0	1.45	0
ENSMUST00000107162.2	XLOC_488896	Tenm4	0.0749	0.194	0.888	1.28	0.535
ENSMUST00000107162.2	XLOC_488894	Tenm4	0.067	0.187	0.189	0.542	0.109
ENSMUST00000130912.2	XLOC_409879	Tctn2	0	0	0	0.746	6.61e-05
ENSMUST00000137459.2	XLOC_242197	Tcte2	0	0	0	0	0.554
ENSMUST00000190512.1	XLOC_141655	Tcstv1	0.187	0	0	0	0
ENSMUST00000086787.5	XLOC_242152	Tcp10b	0.0405	0.0834	0	0.284	0
ENSMUST00000135385.1	XLOC_425336	Tbx3os2	0.388	2.16	6.44	3.41	5.42
ENSMUST00000129108.1	XLOC_425326	Tbx3os1	0.263	0	6.25	0.256	1.58
ENSMUST00000103013.4	XLOC_097327	Tbcd	0.689	2.4	16.5	3.22	2.95
ENSMUST00000103013.4	XLOC_097326	Tbcd	0.544	3.33	11.8	2.94	4.14
ENSMUST00000163069.1	XLOC_233468	Tbc1d22bos	0.0849	1.22	2.1	0.259	0
ENSMUST00000048677.7	XLOC_244013	Tbc1d22b	0.133	0.232	0.6	0.71	0
ENSMUST00000063414.8	XLOC_206172	Tbc1d22a	0.189	2.28	4.55	1.57	5.67
ENSMUST00000036113.3	XLOC_085051	Tbc1d16	0.0784	0.0444	0	0.667	0
ENSMUST00000110155.1	XLOC_191041	Tatdn1	0.309	1.1	4.59	3.07	0
ENSMUST00000110155.1	XLOC_191043	Tatdn1	0.232	0.787	3.54	0.673	1.39
ENSMUST00000070028.1	XLOC_309120	Tas2r134	0.026	0.11	0	0.395	0.265
ENSMUST00000065703.7	XLOC_461102	Tarm1	0.0379	0.261	0	0	2.46
ENSMUST00000032122.8	XLOC_453917	Tacr1	0.0771	0.392	0.117	0.265	0.0815
ENSMUST00000140736.1	XLOC_096019	Taco1os	0.127	0.147	2.07	0.592	0.503
ENSMUST00000084513.5	XLOC_492552	Tacc2	0.058	0	0	1.79	0.263
ENSMUST00000084513.5	XLOC_492550	Tacc2	0.158	0	2.29	1.32	0.222
ENSMUST00000084513.5	XLOC_492555	Tacc2	0.297	0.282	0	0.184	0
ENSMUST00000084513.5	XLOC_492543	Tacc2	0.078	0.554	1.06	0.884	0.268
ENSMUST00000021242.4	XLOC_095095	Tac4	0.193	0.812	3.14	0.368	1.38
ENSMUST00000130414.2	XLOC_490009	Syt9	0.0767	0.171	0	0.292	0.0439
ENSMUST00000145864.2	XLOC_053282	Syn3	0.101	0.134	0.204	0.849	0
ENSMUST00000121789.1	XLOC_053287	Syn3	0.188	0.754	4.99	0.787	1.62
ENSMUST00000145864.2	XLOC_053283	Syn3	0.158	0.0527	0	0.235	0
ENSMUST00000081134.4	XLOC_304005	Sycp2	0.0313	0.283	0	0.0677	0
ENSMUST00000026553.4	XLOC_477025	Syce1	0.0617	0.779	0	0.0931	0
ENSMUST00000017147.7	XLOC_320897	Svs3a	0.252	0	0	0.0809	0
ENSMUST00000037696.4	XLOC_449493	Svs1	0.07	0.372	0	0.154	0
ENSMUST00000096040.5	XLOC_432064	Svopl	0.0814	0.292	1.6	0.501	1.92
ENSMUST00000031898.4	XLOC_448866	Sval1	0.0688	0.331	0	0.0497	0
ENSMUST00000191158.1	XLOC_006591	Sumo1	0.211	0.315	5.14	0.213	0
ENSMUST00000191158.1	XLOC_006590	Sumo1	0.226	0.672	0.207	0.177	0
ENSMUST00000191158.1	XLOC_006595	Sumo1	0.0721	0.1	0.497	0.682	0
ENSMUST00000191158.1	XLOC_006587	Sumo1	0.137	0.147	1.26	0.143	0
ENSMUST00000191158.1	XLOC_006585	Sumo1	0.263	0.54	1.43	0.451	0
ENSMUST00000191158.1	XLOC_006586	Sumo1	0.0952	0.224	1.16	0.113	0.098
ENSMUST00000191158.1	XLOC_006592	Sumo1	0.0922	0.105	0.948	0.198	0
ENSMUST00000098809.2	XLOC_462339	Sult2a3	0.0382	0.0293	0	0.406	0
ENSMUST00000068545.4	XLOC_128668	Sugct	0.0157	0.223	0	0	0.0379
ENSMUST00000114787.2	XLOC_212096	Stxbp5l	0.0848	0.039	0	0.484	0
ENSMUST00000047698.7	XLOC_280625	Stx3	0.318	2.39	7.51	2.48	5.65
ENSMUST00000183690.2	XLOC_289346	Strbp	0.555	3.56	16.4	3.31	4.21
ENSMUST00000183690.2	XLOC_289349	Strbp	0.52	2.85	14.1	3.08	4.91
ENSMUST00000183690.2	XLOC_289350	Strbp	0.339	2.02	9.77	1.11	3.67
ENSMUST00000183690.2	XLOC_289347	Strbp	0.92	3.04	13.3	2.5	8.97
ENSMUST00000183690.2	XLOC_289344	Strbp	0.656	3.48	13	3.35	7.32
ENSMUST00000106239.2	XLOC_361065	Stpg2	0.0189	0.458	0.132	0	0
ENSMUST00000103045.3	XLOC_304328	Stmn3	0.0571	0.139	0.256	0.849	0.254
ENSMUST00000029002.7	XLOC_344072	Stmn2	0.032	0.119	0.126	1.03	0
ENSMUST00000134078.2	XLOC_320871	Stk4	0.421	1.36	9.65	1.8	4.1
ENSMUST00000068182.2	XLOC_212042	Stfa3	0.124	0.146	0	0.47	0.144
ENSMUST00000068182.2	XLOC_212041	Stfa3	0.0404	0.39	0.143	0	0.354
ENSMUST00000162751.2	XLOC_001574	Stau2	0.177	0.0448	0.585	0.592	0
ENSMUST00000152524.1	XLOC_305568	Stamos	0	0.0755	1.51	0.000118	0.0258
ENSMUST00000035288.9	XLOC_053336	Stab2	0.0483	0.184	2.48	0.424	0.834
ENSMUST00000035288.9	XLOC_053341	Stab2	0.0997	0.0198	0	0.102	0.589
ENSMUST00000124013.1	XLOC_270410	St8sia3os	0	0.52	0	0	0
ENSMUST00000044278.5	XLOC_342387	St6galnac5	0.0185	0.0432	0	0.661	0.238
ENSMUST00000044278.5	XLOC_342405	St6galnac5	0.0211	0.0518	0.642	0.668	0
ENSMUST00000044278.5	XLOC_342398	St6galnac5	0.0161	0.277	0.12	0	0
ENSMUST00000044278.5	XLOC_342397	St6galnac5	0.108	0.0922	0.068	0.32	0
ENSMUST00000044278.5	XLOC_342388	St6galnac5	0.127	0.426	0.373	0.0988	0
ENSMUST00000114357.4	XLOC_225697	St3gal6	0.0529	0.16	1.85	0.00745	0
ENSMUST00000114357.4	XLOC_225697	St3gal6	0	0.000379	1.21	6.61e-05	0
ENSMUST00000103003.3	XLOC_554983	Ssxb10	0.167	0.0515	0	0.131	0
ENSMUST00000103003.3	XLOC_554982	Ssxb10	0.0865	0	0	0	0
ENSMUST00000053239.2	XLOC_205601	Sstr3	0	0.215	0	0.616	0
ENSMUST00000030367.9	XLOC_392318	Ssbp3	0.063	0.318	0.743	0.361	1.46
ENSMUST00000004094.9	XLOC_138429	Ssbp2	0.00229	1.54	0	0	0.00913
ENSMUST00000131896.1	XLOC_426766	Srrm3os	0.0884	0.151	0.0712	0.341	0
ENSMUST00000142010.1	XLOC_255934	Srp19	1.25e-05	0.153	0	0	0
ENSMUST00000145661.2	XLOC_154770	Srek1ip1	0.151	0.873	3.88	0.448	2.16
ENSMUST00000074616.5	XLOC_154689	Srek1	0.177	0.895	4.51	1.16	2.59
ENSMUST00000091514.5	XLOC_135346	Srd5a1	0.357	0.38	1.65	3.62	1.08
ENSMUST00000056228.6	XLOC_119344	Sptssa	0.428	2.77	5.14	1.51	2.37
ENSMUST00000047370.2	XLOC_300233	Sptlc3	0.427	1.21	5.1	0.76	0.572
ENSMUST00000047370.2	XLOC_318541	Sptlc3	0	0.709	1.5	0	3.05
ENSMUST00000008991.6	XLOC_279949	Sptbn2	0.201	0.493	2.37	0.598	2.55
ENSMUST00000067102.2	XLOC_355499	Sprr2k	0.0974	0.342	0	0.15	4.38
ENSMUST00000047477.3	XLOC_355475	Sprr2d	0	1.14	0	0	0
ENSMUST00000092940.7	XLOC_080878	Spns3	0.0782	0	0.323	0.545	0.731
ENSMUST00000060328.3	XLOC_267907	Spink14	0.156	0.149	0	0.284	0
ENSMUST00000055725.5	XLOC_270265	Spink10	0.011	0.0281	0	0.574	0.192
ENSMUST00000079447.2	XLOC_398918	Speer4a	0.145	0.13	2.67	0.228	0.0274
ENSMUST00000167641.2	XLOC_248838	Spdya	0.113	0.26	0.154	0.0678	1.1
ENSMUST00000149090.1	XLOC_298491	Spata5l1	0.0823	1.98	8.86	0.945	9.01
ENSMUST00000152813.1	XLOC_298491	Spata5l1	0.222	1.2	5.48	1.84	7.82
ENSMUST00000047005.5	XLOC_346891	Spata16	0	0.0494	0.275	0.492	0
ENSMUST00000029839.5	XLOC_341410	Spata1	0.123	0.285	1.48	1.52	0.449
ENSMUST00000032900.3	XLOC_474280	Sox6os	0.115	0	0	0	0
ENSMUST00000155562.1	XLOC_460556	Sox5os4	0.125	0.269	1.69	0	1.99
ENSMUST00000155562.1	XLOC_460557	Sox5os4	0.0442	0.4	1.75	0.591	0.331
ENSMUST00000139351.2	XLOC_460555	Sox5os3	0.04	0.4	2.14	0.65	0
ENSMUST00000139351.2	XLOC_460554	Sox5os3	0.0552	0.133	1.57	0.167	0
ENSMUST00000156443.1	XLOC_444174	Sox5os2	0.047	0	0	0	0.457
ENSMUST00000141102.2	XLOC_444178	Sox5	0.217	0	0	0	0
ENSMUST00000141102.2	XLOC_444175	Sox5	0.197	0.0845	0	0	0
ENSMUST00000172560.2	XLOC_347584	Sox2ot	0.0782	0.391	0	0.288	0
ENSMUST00000172560.2	XLOC_347585	Sox2ot	0.163	0.245	0	0	0.1
ENSMUST00000172560.2	XLOC_347586	Sox2ot	0.13	0.404	0.221	0.142	0
ENSMUST00000027035.4	XLOC_000239	Sox17	0.266	0	0	0.211	0.191
ENSMUST00000135116.1	XLOC_514050	Sorbs2os	0.224	1.05	2.78	1.14	0.883
ENSMUST00000067065.8	XLOC_514053	Sorbs2	0.144	0.453	0.8	0.943	2.22
ENSMUST00000067065.8	XLOC_514049	Sorbs2	0.139	0.0901	1.01	0	0
ENSMUST00000023806.7	XLOC_207938	Soat2	0.0329	0.303	0	0	0
ENSMUST00000023502.4	XLOC_223048	Snx4	0.141	0.619	3.31	0.673	1.02
ENSMUST00000104516.1	XLOC_026506	Snord89	0.232	0.792	2.62	1.39	3.53
ENSMUST00000084005.1	XLOC_207617	Snora2b	0.384	1.83	7.94	1.99	9.63
ENSMUST00000174989.1	XLOC_359226	Snora24	0.349	2.85	10.4	3.45	14.7
ENSMUST00000161706.1	XLOC_243646	Snhg9	2.54	0	0	0	11
ENSMUST00000181621.1	XLOC_306779	Snhg7	0.22	1.01	4.74	1.95	6.34
ENSMUST00000180659.1	XLOC_306779	Snhg7	0.0884	0.641	3.95	1.22	5.07
ENSMUST00000180659.1	XLOC_306779	Snhg7	0	0.326	0.848	0.342	2.57
ENSMUST00000180659.1	XLOC_306779	Snhg7	0.13	0.984	3.91	1.18	4.65
ENSMUST00000182742.1	XLOC_023018	Snhg6	0.0825	2.59	6.28	4.1	38.5
ENSMUST00000190033.1	XLOC_546862	Snhg5	0.139	0.98	3.92	1.83	11.2
ENSMUST00000182872.2	XLOC_546862	Snhg5	0.176	0.574	11.2	0.728	9.84
ENSMUST00000183045.1	XLOC_546862	Snhg5	0	0	1.5	0.171	2.11
ENSMUST00000182900.1	XLOC_546862	Snhg5	0	0.765	3.8	0.944	3.24
ENSMUST00000182232.2	XLOC_546862	Snhg5	0.0626	0.446	2.8	0.666	2.43
ENSMUST00000190033.1	XLOC_546862	Snhg5	7.78e-05	0.0569	0.126	0.06	0.643
ENSMUST00000182517.1	XLOC_546862	Snhg5	3.45e-05	0.237	0.905	0.346	1.44
ENSMUST00000185814.1	XLOC_256019	Snhg4	0.197	3.22	16.9	4.07	33.3
ENSMUST00000185650.1	XLOC_256019	Snhg4	0.216	1.23	4.79	1.99	8.74
ENSMUST00000187322.1	XLOC_256019	Snhg4	0.16	1.41	6.5	2.13	7.39
ENSMUST00000189164.1	XLOC_256019	Snhg4	0.186	1.67	6.09	2.82	5.42
ENSMUST00000151374.1	XLOC_394472	Snhg3	0	0	0.882	0.363	0
ENSMUST00000181536.1	XLOC_199853	Snhg18	0.117	0.801	5.31	1.26	4.78
ENSMUST00000126380.2	XLOC_378130	Snhg12	0	0.119	1.02	0	10.6
ENSMUST00000182826.1	XLOC_378130	Snhg12	0	0.00023	0	0	2.05
ENSMUST00000128131.1	XLOC_378130	Snhg12	0.0432	0.177	0.423	0.992	2.79
ENSMUST00000153474.3	XLOC_378130	Snhg12	0.17	0.778	4.29	0.947	5.57
ENSMUST00000153474.3	XLOC_378130	Snhg12	0.0546	0.442	1.44	0.787	2.7
ENSMUST00000180819.1	XLOC_274121	Snhg1	0.517	11	30.6	16.1	120
ENSMUST00000180819.1	XLOC_274121	Snhg1	0.22	0	0.833	0.518	18.4
ENSMUST00000181422.1	XLOC_274121	Snhg1	0.191	1.5	10.1	3.71	10
ENSMUST00000180819.1	XLOC_274121	Snhg1	0.331	1.87	6.79	2.3	9.37
ENSMUST00000180819.1	XLOC_274121	Snhg1	0	0.224	2.58	0.559	2.68
ENSMUST00000180819.1	XLOC_274121	Snhg1	4.13e-05	0.338	0.406	0	0
ENSMUST00000163779.2	XLOC_434721	Snca	0	0	0	0.903	0
ENSMUST00000044530.2	XLOC_093312	Smyd4	0.0607	0.049	0.156	0.614	0.469
ENSMUST00000114188.2	XLOC_436022	Smyd1	0.519	2.26	9.57	2.04	4.35
ENSMUST00000114188.2	XLOC_436023	Smyd1	0.388	1.24	7.18	1.94	3.56
ENSMUST00000114188.2	XLOC_436024	Smyd1	0.545	1.97	8.57	2.64	4.97
ENSMUST00000042710.6	XLOC_270076	Smim3	0.172	0.557	2.88	0.526	1.54
ENSMUST00000141473.1	XLOC_386318	Smc2os	0	0.124	0	0.25	0
ENSMUST00000035057.8	XLOC_535485	Smarcc1	0	1.3	9.67	2.88	9.38
ENSMUST00000066068.5	XLOC_207787	Smagp	0.338	1.94	5.28	1.4	2.45
ENSMUST00000127074.1	XLOC_081624	Slfn5os	0.113	0.0832	3.69	1.23	0.42
ENSMUST00000167383.2	XLOC_010502	Slco6b1	0.245	0.137	0	0.0857	1.68
ENSMUST00000167383.2	XLOC_010501	Slco6b1	0.122	0.155	0	0	0
ENSMUST00000026897.8	XLOC_469690	Slco3a1	0.0863	0.229	0.191	0.95	0
ENSMUST00000026897.8	XLOC_469691	Slco3a1	0.113	0.187	0.142	0.895	0.108
ENSMUST00000135562.2	XLOC_460299	Slco1c1	0.115	0.346	0	0	0
ENSMUST00000111827.3	XLOC_443983	Slco1a6	0.174	0.357	2.44	1.29	0.333
ENSMUST00000111827.3	XLOC_460366	Slco1a6	0.0178	0.839	0.653	1.1	0.644
ENSMUST00000111827.3	XLOC_443982	Slco1a6	0.0807	0.491	0.114	0.343	0
ENSMUST00000081380.4	XLOC_443994	Slco1a5	0.163	0.32	0	0.106	0
ENSMUST00000165990.2	XLOC_443944	Slco1a4	0.0921	0.349	0.447	0	0
ENSMUST00000159945.2	XLOC_223902	Slc9c1	0.0681	0.0647	0.797	0.163	0
ENSMUST00000036938.3	XLOC_098114	Slc7a15	0.0578	0.432	0.221	0.063	0.123
ENSMUST00000030269.8	XLOC_393092	Slc6a9	0.2	0.44	2.37	0.332	0
ENSMUST00000030269.8	XLOC_393088	Slc6a9	0.0923	0.234	0.723	0.771	0.138
ENSMUST00000166800.2	XLOC_536790	Slc6a20b	0.168	0.75	5.02	1.28	1.91
ENSMUST00000160958.1	XLOC_136114	Slc6a19os	0	0	0	0.189	0
ENSMUST00000183289.1	XLOC_466025	Slc6a16	0	0	0.611	0	0
ENSMUST00000183289.1	XLOC_482552	Slc6a16	0.0515	0.335	0	0.077	0.402
ENSMUST00000033414.7	XLOC_551065	Slc6a14	0.0505	0.0426	0	0.114	0.557
ENSMUST00000020450.3	XLOC_066836	Slc5a4a	0	0	0	3.46	0
ENSMUST00000020450.3	XLOC_066835	Slc5a4a	0	0	0	0.765	0
ENSMUST00000020450.3	XLOC_066834	Slc5a4a	0.0459	0.0543	0	0.412	0.116
ENSMUST00000020450.3	XLOC_066833	Slc5a4a	0.0998	0.255	0	0	0
ENSMUST00000051552.5	XLOC_079768	Slc5a10	0.122	1.31	2.82	0.165	0.341
ENSMUST00000051552.5	XLOC_079767	Slc5a10	0.2	0.252	2.91	0.632	3.07
ENSMUST00000051552.5	XLOC_079764	Slc5a10	0.155	0.114	2.53	0.436	2.42
ENSMUST00000051552.5	XLOC_079766	Slc5a10	0.176	0.606	2.84	0.827	2.73
ENSMUST00000117892.1	XLOC_195574	Slc48a1	0.238	0.000424	0	0.0127	0
ENSMUST00000037827.4	XLOC_379742	Slc45a1	0.0319	0.0409	0	0.545	0.269
ENSMUST00000089948.5	XLOC_363038	Slc44a5	0.0351	0.168	0	0.8	0
ENSMUST00000127623.2	XLOC_292304	Slc38a11	0.0624	0.392	1.29	0.241	0.0368
ENSMUST00000157010.1	XLOC_079054	Slc36a1os	0.235	0.139	0	0.0363	0.442
ENSMUST00000037240.2	XLOC_202156	Slc30a8	0.125	0.48	0.246	0.224	0
ENSMUST00000059893.7	XLOC_396028	Slc2a7	0.0229	0.02	0	0.231	0
ENSMUST00000029240.8	XLOC_347029	Slc2a2	0.0615	1.32	0	0.554	0
ENSMUST00000058418.7	XLOC_427299	Slc29a4	0.0763	0	0	1.02	0
ENSMUST00000025826.5	XLOC_279977	Slc29a2	0.0685	0.598	0.509	0.982	1.46
ENSMUST00000029478.3	XLOC_357526	Slc25a54	0.0219	0.483	0	0	0
ENSMUST00000029478.3	XLOC_357527	Slc25a54	0.0395	0.383	0	0	0
ENSMUST00000029478.3	XLOC_357528	Slc25a54	0.0187	0.383	0.136	0	0.271
ENSMUST00000113069.3	XLOC_558463	Slc25a53	0.069	0	0.433	0	1.69
ENSMUST00000058661.8	XLOC_236751	Slc25a41	0.148	0.0784	0.0867	0.309	0
ENSMUST00000024705.4	XLOC_245826	Slc25a27	0.000163	0.0249	0	0.228	0.00018
ENSMUST00000024705.4	XLOC_245826	Slc25a27	0.17	0.433	2.61	0.343	1.47
ENSMUST00000178003.2	XLOC_084815	Slc25a19	0	0.672	0	2.05	1.86
ENSMUST00000010251.4	XLOC_280294	Slc22a8	0.0501	0.345	0	0.28	0
ENSMUST00000087012.5	XLOC_235520	Slc22a7	0.466	0.726	0	0.473	0.157
ENSMUST00000010250.2	XLOC_280299	Slc22a6	0.251	0.193	0	0	0
ENSMUST00000010250.2	XLOC_280298	Slc22a6	0.117	0.365	0	0.0679	0
ENSMUST00000024595.2	XLOC_231543	Slc22a3	0.0717	0.118	0	0.44	0
ENSMUST00000110196.2	XLOC_190895	Slc22a22	0.0202	0.389	0	0	0.205
ENSMUST00000022995.7	XLOC_190894	Slc22a22	0.0688	0.35	0	0.153	0.108
ENSMUST00000005490.8	XLOC_067089	Slc1a6	0.186	0	0	0.637	0
ENSMUST00000025875.4	XLOC_282703	Slc1a1	0.107	0	0	0.731	0
ENSMUST00000045560.9	XLOC_009064	Slc19a3	0.061	0.0818	0	0.37	0
ENSMUST00000037478.7	XLOC_502118	Slc18a1	0.358	1.55	1.59	0.163	0.31
ENSMUST00000037478.7	XLOC_502111	Slc18a1	0.0974	0.271	0	0	0.071
ENSMUST00000037478.7	XLOC_502115	Slc18a1	0.173	0.178	0	0.18	0
ENSMUST00000110413.2	XLOC_144335	Slc17a1	0.0437	0.0735	0.104	0.51	0.257
ENSMUST00000088386.6	XLOC_170271	Slc15a1	0.0341	0.289	0	0.169	0
ENSMUST00000057551.8	XLOC_415487	Slbp	0	0.142	1.84	0.503	0.688
ENSMUST00000111276.3	XLOC_019467	Slamf7	0.0195	0.437	0	0.276	0.0839
ENSMUST00000160117.1	XLOC_182008	Slain1os	0.0385	0.0516	1.58e-05	0.23	0
ENSMUST00000190131.1	XLOC_185245	Skp2	0.234	0.76	6.47	1.91	2.01
ENSMUST00000190131.1	XLOC_185244	Skp2	0.391	1.89	7.82	1.84	4.24
ENSMUST00000060327.3	XLOC_376357	Skint10	0.0962	0.591	0	0.199	0
ENSMUST00000167334.2	XLOC_332546	Sis	0.157	0.118	0	1.23	0
ENSMUST00000167334.2	XLOC_332547	Sis	0.0164	0.082	0.112	0.416	0.162
ENSMUST00000066804.4	XLOC_146888	Sirt5	0.056	0.306	0.516	0.358	1.64
ENSMUST00000168678.2	XLOC_543559	Sin3a	0.148	0.637	1.21	1.48	0.857
ENSMUST00000148223.2	XLOC_368774	Sigmar1	0.151	0.0288	0	0.224	0
ENSMUST00000145867.1	XLOC_482318	Siglec5	0.0568	0.546	0.193	0.159	0
ENSMUST00000123454.2	XLOC_080284	Shisa6	0.227	0.0835	0	0	0
ENSMUST00000041240.3	XLOC_015333	Shisa4	0.0902	0.133	1.2	0.154	0.0377
ENSMUST00000042373.6	XLOC_039538	Shcbp1l	0.293	0.449	4.4	0.484	1.8
ENSMUST00000105902.2	XLOC_493910	Shank2	0.069	0.0642	0	0.476	0
ENSMUST00000105902.2	XLOC_493911	Shank2	0.217	0.285	0.834	0	0
ENSMUST00000030651.8	XLOC_394618	Sh3bgrl3	0	2.07	30.1	0.00368	3.18
ENSMUST00000027202.8	XLOC_028711	Sgol2	0.154	0.0266	0	0.132	0
ENSMUST00000139053.1	XLOC_320795	Sgk2	0.0691	0.0337	0.102	0.345	0
ENSMUST00000174534.1	XLOC_244547	Sfta2	0.0132	0.158	0.189	0.775	0.334
ENSMUST00000054230.5	XLOC_172836	Sfmbt1	0	0.0768	0.111	0.634	0.427
ENSMUST00000162201.1	XLOC_330177	Sertm1	0.132	0.555	0	0	0
ENSMUST00000171692.1	XLOC_176633	Serpine3	0.149	0.334	4.15	0.107	0.942
ENSMUST00000171692.1	XLOC_176631	Serpine3	0.0853	0.191	0.698	0.233	1.62
ENSMUST00000171692.1	XLOC_176632	Serpine3	0.109	0.161	1	1.18	1.26
ENSMUST00000154538.2	XLOC_033993	Serpinb7	0.0926	0.486	0.17	0.481	0.147
ENSMUST00000110273.2	XLOC_130752	Serpinb6c	0.0777	0.249	0	1.17	0
ENSMUST00000076532.8	XLOC_130757	Serpinb6a	0.0468	0.298	1.48	0.253	1.62
ENSMUST00000016951.7	XLOC_145523	Serpinb1b	0.0637	0.222	0	0.0575	0
ENSMUST00000021495.3	XLOC_124820	Serpina5	0.189	0	0	0	0
ENSMUST00000166601.1	XLOC_124814	Serpina4-ps1	0.165	0.177	0	0.0546	1.02
ENSMUST00000078869.5	XLOC_124784	Serpina1d	0.0851	0.0648	0	0.659	0
ENSMUST00000033127.5	XLOC_466104	Sergef	0.299	0	0.208	0	0.321
ENSMUST00000090180.2	XLOC_172852	Sema3g	0.185	0.348	0	0	0
ENSMUST00000090848.4	XLOC_355890	Selenbp2	0.217	0.936	3.34	0.978	0.651
ENSMUST00000090848.4	XLOC_355889	Selenbp2	0.198	0.481	2.32	0.646	0.4
ENSMUST00000027874.5	XLOC_040534	Sele	0.0814	0.293	0.312	0	2.54
ENSMUST00000086130.3	XLOC_039839	Sec16b	0.1	0.156	0	0.856	0
ENSMUST00000040925.3	XLOC_380349	Sdr16c5	0.103	0.164	0.0753	0.0754	0.833
ENSMUST00000000175.4	XLOC_542894	Sdhd	1.7	2.07	23	7.45	0
ENSMUST00000000175.4	XLOC_542894	Sdhd	0.523	1.58	7.79	1.56	3.11
ENSMUST00000111336.4	XLOC_041429	Sdhc	0	0	0	0	0.544
ENSMUST00000111336.4	XLOC_041429	Sdhc	0	0	0	0	0.468
ENSMUST00000172572.3	XLOC_355936	Scnm1	0.141	0.683	4.13	0.906	1.26
ENSMUST00000100064.3	XLOC_292371	Scn9a	0.133	0.126	0	0	0
ENSMUST00000021770.7	XLOC_129478	Scgn	0.106	0.0426	0	0.331	0.0921
ENSMUST00000178258.2	XLOC_464167	Scgb2b7	0.115	0.0327	0	0	0
ENSMUST00000141890.1	XLOC_464526	Scgb2b27	0.0963	0.0954	0	0.321	0.0537
ENSMUST00000179688.2	XLOC_464383	Scgb2b19	0.021	0.172	0	0	0
ENSMUST00000024005.7	XLOC_297652	Scg5	0.0509	0.407	0	0.279	0.142
ENSMUST00000034699.6	XLOC_531672	Scg3	0.084	0.0936	1.5	0.157	0.067
ENSMUST00000026220.5	XLOC_283958	Scd3	0.0365	0.489	0.197	1.35	0
ENSMUST00000158164.1	XLOC_124909	Scarna13	0.15	1.94	1.96	0.409	0
ENSMUST00000124335.2	XLOC_553360	Satl1	0.0657	0.253	1.81	0.349	1.75
ENSMUST00000029571.8	XLOC_358485	Sass6	0.0217	0.597	0	0	0.217
ENSMUST00000170435.1	XLOC_288486	Sardhos	0	0.47	0	0	0
ENSMUST00000127805.2	XLOC_288490	Sardh	0.051	0.0592	0	0.323	1.42
ENSMUST00000101137.2	XLOC_554427	Samt2	0.132	0	0	0.0475	0
ENSMUST00000114240.1	XLOC_216654	Samsn1	0.151	0.0794	0.252	0	1.72
ENSMUST00000114240.1	XLOC_216657	Samsn1	0.0367	0.0772	0	0	0.805
ENSMUST00000114240.1	XLOC_216655	Samsn1	0.0188	0.069	0.145	0.0289	0.634
ENSMUST00000108262.4	XLOC_347163	Samd7	0.085	0.346	0.0933	0	0
ENSMUST00000183251.2	XLOC_122932	Samd15	0.14	0.208	0.359	1.22	0.144
ENSMUST00000087978.3	XLOC_147979	S1pr3	0.188	0.0527	0	0	0
ENSMUST00000022186.3	XLOC_138764	S100z	0.156	0.138	0	0.0353	0
ENSMUST00000056977.8	XLOC_394699	Runx3	0.0202	0.122	0	0.416	0.231
ENSMUST00000161664.1	XLOC_235348	Runx2os2	0.294	2.25	13.1	1.99	6.53
ENSMUST00000097320.2	XLOC_235349	Runx2os1	0.0691	4.63	20.9	2.66	6.51
ENSMUST00000113571.4	XLOC_235350	Runx2	0.0972	0.981	8.89	1.38	4.14
ENSMUST00000113571.4	XLOC_235352	Runx2	0.0542	0.478	1.57	0.12	0.403
ENSMUST00000113571.4	XLOC_235356	Runx2	0.296	0.901	3.81	0.881	1.9
ENSMUST00000113571.4	XLOC_235354	Runx2	0.346	1	4.29	1.09	2.4
ENSMUST00000065304.6	XLOC_280155	Rtn3	0.372	2.05	10.4	2.05	5.31
ENSMUST00000169670.2	XLOC_061977	Rsph4a	0.103	0.292	0.155	0.0987	0.843
ENSMUST00000024572.9	XLOC_241613	Rsph3b	7.38e-06	0.529	0	0.0849	0
ENSMUST00000166847.2	XLOC_427417	Rsph10b	0.173	0.139	0	0	0
ENSMUST00000155074.1	XLOC_488934	Rsf1os2	0	0	0.762	0	0
ENSMUST00000155074.1	XLOC_488934	Rsf1os2	0.189	0.374	0	0.281	0.925
ENSMUST00000126902.1	XLOC_472345	Rsf1os1	0.352	0.85	4.48	3.46	0.949
ENSMUST00000126902.1	XLOC_472350	Rsf1os1	0.437	1.76	7.82	3.67	2.71
ENSMUST00000126902.1	XLOC_472342	Rsf1os1	0.0851	0.352	2.8	2.43	1.42
ENSMUST00000126902.1	XLOC_472347	Rsf1os1	0.355	1.28	7.12	1.28	3.65
ENSMUST00000126902.1	XLOC_472348	Rsf1os1	0.22	0.69	5.62	0.993	2.93
ENSMUST00000126902.1	XLOC_472343	Rsf1os1	0.145	1.66	5.65	1.47	2.73
ENSMUST00000126902.1	XLOC_472349	Rsf1os1	0.713	2	6.87	3.18	6.97
ENSMUST00000126902.1	XLOC_472346	Rsf1os1	0.251	2.32	4.07	2.38	4.4
ENSMUST00000126902.1	XLOC_472344	Rsf1os1	0.327	1.15	4.23	1.31	1.61
ENSMUST00000042399.8	XLOC_488933	Rsf1	0.194	0.763	0.808	0	3.1
ENSMUST00000042399.8	XLOC_488936	Rsf1	0.0375	0.13	0.265	0.616	0.0922
ENSMUST00000042399.8	XLOC_488930	Rsf1	0.0649	0.168	0.625	0.831	0.383
ENSMUST00000042399.8	XLOC_488932	Rsf1	0.131	0.689	1.13	0.397	0.141
ENSMUST00000033650.8	XLOC_559007	Rs1	0.123	0.058	1.57	0.225	0
ENSMUST00000033650.8	XLOC_559008	Rs1	0.0238	0.159	0.333	0.618	0.804
ENSMUST00000127450.1	XLOC_097201	Rptoros	0.186	0.82	3.54	0.741	1.33
ENSMUST00000026671.7	XLOC_097203	Rptor	0.0545	0	0.551	0.643	0.292
ENSMUST00000173019.2	XLOC_244357	Rps28	0.126	0	0	0	0
ENSMUST00000117608.1	XLOC_381335	Rps11-ps3	0.123	0.384	0.145	0.0896	0
ENSMUST00000170239.3	XLOC_243649	Rpl3l	0.0211	0.0487	0	0.697	0.413
ENSMUST00000045356.7	XLOC_184714	Rpl37	0	0	0	0.35	0.186
ENSMUST00000179601.1	XLOC_250766	Rpl36-ps4	0.0917	0.0463	0	0.259	0
ENSMUST00000062601.8	XLOC_360083	Rpl34	0	0	0.641	0	0
ENSMUST00000160070.1	XLOC_496320	Rpl30-ps2	0.549	0.716	3.19	0.735	0.808
ENSMUST00000130005.1	XLOC_261637	Rpl21-ps8	0.266	3.06	13.8	2.83	6.92
ENSMUST00000188243.1	XLOC_028312	RP24-97J22.2	0.213	0.767	3.71	0.196	2.62
ENSMUST00000188243.1	XLOC_028317	RP24-97J22.2	0.463	0.898	2.99	1.25	0.69
ENSMUST00000188243.1	XLOC_028316	RP24-97J22.2	0.308	0.486	2.9	0.54	1.01
ENSMUST00000190704.1	XLOC_547882	RP24-91A16.3	0	0.012	0.0848	0.0615	0.577
ENSMUST00000188068.1	XLOC_036956	RP24-87I22.7	0.222	2.74	4.25	0.825	5.54
ENSMUST00000187123.1	XLOC_107901	RP24-86C3.1	0.0605	0.039	1.35	0	0
ENSMUST00000187123.1	XLOC_122617	RP24-86C3.1	0.0349	0	0	0.284	0
ENSMUST00000187123.1	XLOC_107900	RP24-86C3.1	0.0742	0.128	1.1	0.162	0.12
ENSMUST00000188392.1	XLOC_560873	RP24-83L22.2	0.459	0.438	0.332	1.15	0
ENSMUST00000185535.1	XLOC_033843	RP24-79F8.3	0	0.632	1.28	1.03	0
ENSMUST00000188519.1	XLOC_033843	RP24-79F8.3	0.015	1.23	5.95	1.85	3.85
ENSMUST00000187114.1	XLOC_560312	RP24-76O11.2	0	0.151	0	0	0
ENSMUST00000189284.1	XLOC_007087	RP24-74G12.5	0.108	0	0	0	0
ENSMUST00000186713.1	XLOC_548761	RP24-74F2.12	1.05	14.2	22.4	17.4	10.5
ENSMUST00000188324.1	XLOC_513469	RP24-72G22.2	0.167	0.649	0	0	0
ENSMUST00000190102.1	XLOC_560082	RP24-72B9.9	0.0571	0.0532	0	0.261	0
ENSMUST00000185441.1	XLOC_109727	RP24-69I6.1	1.02	4.12	15.3	4.81	17.8
ENSMUST00000185441.1	XLOC_124464	RP24-69I6.1	0.673	2.99	14.1	3.65	13.6
ENSMUST00000189867.1	XLOC_005851	RP24-555D5.2	0.248	0	5.45	0	0
ENSMUST00000189867.1	XLOC_028054	RP24-555D5.2	0.0548	0.272	0	0.613	0
ENSMUST00000189867.1	XLOC_005852	RP24-555D5.2	0.229	0.124	1.72	0.107	0.0465
ENSMUST00000189867.1	XLOC_005850	RP24-555D5.2	0.158	0.126	1.87	0.133	0.329
ENSMUST00000185218.1	XLOC_025958	RP24-554B1.10	0.0476	0.166	1.91	0.385	0.195
ENSMUST00000187107.1	XLOC_399271	RP24-548M16.2	0	0	0	0.159	0
ENSMUST00000189555.1	XLOC_035916	RP24-534C15.3	0.153	0.0769	0	0.189	0
ENSMUST00000186337.1	XLOC_009338	RP24-529L13.2	69.8	202	224	205	109
ENSMUST00000190273.1	XLOC_009337	RP24-529L13.1	0.201	0.659	2.88	0.789	0.985
ENSMUST00000185238.1	XLOC_057091	RP24-528H20.3	0	0.112	0	0.295	0.493
ENSMUST00000190242.1	XLOC_033809	RP24-511K23.3	0.223	0.534	1.96	1.26	2.77
ENSMUST00000190144.1	XLOC_560353	RP24-50H9.3	0.458	0.559	0.495	0.477	0.25
ENSMUST00000188956.1	XLOC_031937	RP24-503F14.1	0	0	0	0.231	0
ENSMUST00000188320.1	XLOC_550067	RP24-499N24.3	1.35e-05	0	0	0	1.04
ENSMUST00000188061.1	XLOC_560373	RP24-498A2.3	0	0	0	0.195	0
ENSMUST00000185414.1	XLOC_454323	RP24-467O4.1	0.258	0.791	2.34	1.41	0.702
ENSMUST00000189098.1	XLOC_515479	RP24-459A4.3	0.276	0	1.88	0.848	0.0743
ENSMUST00000189169.1	XLOC_515479	RP24-459A4.1	0.108	0.212	4.63	0.248	0.573
ENSMUST00000187461.1	XLOC_515479	RP24-459A4.1	0	0	2.2	0.205	0
ENSMUST00000189169.1	XLOC_515479	RP24-459A4.1	0.0616	0.191	1.8	0.293	0.0716
ENSMUST00000187483.1	XLOC_068717	RP24-458J4.2	0.0691	0.418	0.178	0.14	1.08
ENSMUST00000186582.1	XLOC_007897	RP24-450P2.2	0	0.276	0	0	0
ENSMUST00000187150.1	XLOC_403707	RP24-448C16.3	0	0.0655	0.212	0.0848	0.739
ENSMUST00000186236.1	XLOC_560343	RP24-445H14.1	0.423	0.499	0.318	0.556	0.333
ENSMUST00000189408.1	XLOC_484185	RP24-439I22.1	0.095	0.154	1.19	0.513	6.76
ENSMUST00000187666.1	XLOC_484341	RP24-439I22.1	8.03	10.9	12.4	11.8	7.95
ENSMUST00000190666.1	XLOC_484162	RP24-439I22.1	0.582	3.73	11.7	3.95	11.8
ENSMUST00000189653.1	XLOC_484162	RP24-439I22.1	0.402	1.88	8.87	2.35	5.68
ENSMUST00000187666.1	XLOC_484341	RP24-439I22.1	1.03	1.17	0.992	1.45	1.08
ENSMUST00000185693.1	XLOC_484303	RP24-439I22.1	0.729	0.874	0.669	0.816	0.432
ENSMUST00000185815.1	XLOC_484303	RP24-439I22.1	0	0	0	0.176	0
ENSMUST00000186663.1	XLOC_429911	RP24-434O21.1	0.131	0	0	0	0
ENSMUST00000189342.1	XLOC_560235	RP24-428O7.3	0.688	0.15	0	1.05	0
ENSMUST00000188185.1	XLOC_243231	RP24-425N5.7	0.0519	0.06	0	0.309	0
ENSMUST00000191125.1	XLOC_026890	RP24-421J9.5	0.162	0.279	0	0	0
ENSMUST00000190148.1	XLOC_026905	RP24-421J9.4	0.0102	0.282	2.67e-05	0	0
ENSMUST00000189138.1	XLOC_004691	RP24-421J9.3	0.216	0	0.498	0.42	0
ENSMUST00000187692.1	XLOC_408269	RP24-421H18.4	0.102	0.0797	1.25	0.623	0
ENSMUST00000191141.1	XLOC_530126	RP24-410G8.1	0.102	0	0	0.273	0
ENSMUST00000189434.1	XLOC_033702	RP24-406F14.2	0.137	0.0707	0	0	0
ENSMUST00000188113.1	XLOC_008530	RP24-404O8.1	0.122	0	0.121	0.0497	1.62
ENSMUST00000188113.1	XLOC_008526	RP24-404O8.1	0.0614	0.15	0	0.229	1.7
ENSMUST00000188113.1	XLOC_008528	RP24-404O8.1	0.0204	0	0.141	0.303	1.19
ENSMUST00000188113.1	XLOC_008527	RP24-404O8.1	0.165	0.209	0.436	0.31	1.74
ENSMUST00000188113.1	XLOC_008525	RP24-404O8.1	0.058	0.0251	0.0356	0.232	0.922
ENSMUST00000188113.1	XLOC_030710	RP24-404O8.1	0	0.0359	0	0.0194	0.627
ENSMUST00000190301.1	XLOC_346061	RP24-399D16.1	0	0.144	0	0.464	0.186
ENSMUST00000187344.1	XLOC_410482	RP24-399A15.1	0.108	0	0	0	0
ENSMUST00000189480.1	XLOC_051337	RP24-395H7.1	0.0214	0.292	0	0	0
ENSMUST00000190650.1	XLOC_559596	RP24-393I12.1	0.732	0.912	1.04	1.21	0
ENSMUST00000189178.1	XLOC_007915	RP24-392J14.3	0.132	0	0	0.35	0
ENSMUST00000185703.1	XLOC_030101	RP24-392J14.1	0.0909	0	0	0	0
ENSMUST00000187833.1	XLOC_559918	RP24-370N23.6	0.115	0	0	0	0
ENSMUST00000187906.1	XLOC_560621	RP24-369J17.1	2.09	4.98	1.37	3.72	1.37
ENSMUST00000190657.1	XLOC_560300	RP24-362D11.3	0.58	0.236	0	0.163	0.706
ENSMUST00000185443.1	XLOC_013814	RP24-358J4.2	0.0913	0	0	0	0
ENSMUST00000187515.1	XLOC_419601	RP24-351O18.1	0	0	0	0.151	0
ENSMUST00000190012.1	XLOC_534307	RP24-345A14.5	0.185	0.666	3.1	0.776	1.11
ENSMUST00000188950.1	XLOC_231063	RP24-342H13.1	0.165	0	0	0	0
ENSMUST00000187926.1	XLOC_015060	RP24-340N18.3	0.0829	0	0	0.43	0
ENSMUST00000185339.1	XLOC_560565	RP24-340K1.3	0.125	0.0872	0	0.567	0
ENSMUST00000186311.1	XLOC_168507	RP24-337O21.1	0.0399	0.823	0	0	0
ENSMUST00000186643.1	XLOC_182512	RP24-337O21.1	0.235	0	0	0	0
ENSMUST00000187280.1	XLOC_533903	RP24-331H14.3	0.0861	0.287	0.0567	0	0
ENSMUST00000187280.1	XLOC_533903	RP24-331H14.3	2.38e-06	1.03e-05	0	0.165	0
ENSMUST00000185206.1	XLOC_560725	RP24-325I21.5	0.154	0	0	0.448	0
ENSMUST00000188102.1	XLOC_560637	RP24-325F24.1	6.61	10.1	6.21	8.51	6.82
ENSMUST00000189643.1	XLOC_279828	RP24-319M18.1	0.073	0.357	0.172	0	2.82e-05
ENSMUST00000186036.1	XLOC_065743	RP24-317L8.1	0	0.472	0	0.683	0
ENSMUST00000186834.1	XLOC_424693	RP24-317K11.3	0.111	0	0	0	0
ENSMUST00000187817.1	XLOC_001667	RP24-317E22.1	0.0585	0.0444	0	0.295	0
ENSMUST00000190031.1	XLOC_559429	RP24-307B22.2	0	0	0	0.387	0
ENSMUST00000190146.1	XLOC_037018	RP24-302F18.1	0.175	0.596	2.96	0.512	1.44
ENSMUST00000189848.1	XLOC_133509	RP24-300H23.6	0	0.214	0	0	0
ENSMUST00000190567.1	XLOC_398456	RP24-300D7.1	0.386	1.35	5.97	1.36	2.86
ENSMUST00000189387.1	XLOC_458222	RP24-297C1.12	1.62	2.53	22.4	4.07	2.86
ENSMUST00000187644.1	XLOC_548301	RP24-294E6.1	0.127	0.0624	0	0	0
ENSMUST00000191166.1	XLOC_017077	RP24-290C11.3	0.148	0	0	0	0
ENSMUST00000186480.1	XLOC_225411	RP24-288C12.4	0.148	0.774	5.43	1.89	4.22
ENSMUST00000189404.1	XLOC_027380	RP24-287C2.2	0.27	1.1	5.98	1.46	6.19
ENSMUST00000191422.1	XLOC_033802	RP24-286I24.2	0.0632	0.109	1.4	0.0462	0.451
ENSMUST00000188747.1	XLOC_546856	RP24-286H7.4	0.168	1.02	2.58	0.825	0
ENSMUST00000188747.1	XLOC_546856	RP24-286H7.4	0.228	0.737	3.8	0.925	3.83
ENSMUST00000189646.1	XLOC_007532	RP24-280N11.1	0.321	1.31	3.84	1.31	1.1
ENSMUST00000185898.1	XLOC_560598	RP24-276D13.4	0.312	0	0.339	0	0
ENSMUST00000185931.1	XLOC_473722	RP24-272D15.1	0.167	2.38	15.5	4.62	20.8
ENSMUST00000185931.1	XLOC_473720	RP24-272D15.1	0.132	0.525	10.7	3.22	9.31
ENSMUST00000185931.1	XLOC_473732	RP24-272D15.1	0.826	0.644	6.8	2.85	7.75
ENSMUST00000185931.1	XLOC_473721	RP24-272D15.1	0.295	1.2	7.23	1.81	4.84
ENSMUST00000185931.1	XLOC_473729	RP24-272D15.1	0.222	1.35	4.66	0.764	4.13
ENSMUST00000185931.1	XLOC_473730	RP24-272D15.1	0.144	0.843	3.24	1.15	1.08
ENSMUST00000185931.1	XLOC_473734	RP24-272D15.1	0.103	1.36	4.12	1.44	3.34
ENSMUST00000187716.1	XLOC_017399	RP24-266F18.1	0.294	0.493	1.69	0.662	3.02
ENSMUST00000188846.1	XLOC_010024	RP24-263F3.1	0.464	3.02	11.9	3.19	11.7
ENSMUST00000188846.1	XLOC_032165	RP24-263F3.1	0.228	0.828	3.59	0.913	0.536
ENSMUST00000188846.1	XLOC_032166	RP24-263F3.1	0.299	1.34	2.61	0.342	1.54
ENSMUST00000185555.1	XLOC_219059	RP24-260I8.2	0.253	0.139	0	1.46	0
ENSMUST00000189798.1	XLOC_230246	RP24-260I8.2	0	0.195	0	0	0
ENSMUST00000188029.1	XLOC_532624	RP24-255L24.2	0.506	2.19	6.14	3.68	2.5
ENSMUST00000186604.1	XLOC_023758	RP24-254D14.3	0.301	0.209	6.71	3.05	1.39
ENSMUST00000186604.1	XLOC_023773	RP24-254D14.3	0.153	0.585	5.07	1.11	0.758
ENSMUST00000186604.1	XLOC_023757	RP24-254D14.3	0.329	0	0.958	1.78	2.38
ENSMUST00000186604.1	XLOC_023779	RP24-254D14.3	0.116	0.188	2.28	0.232	0.566
ENSMUST00000186604.1	XLOC_023771	RP24-254D14.3	0.0805	0.934	2.42	0.123	0.844
ENSMUST00000186604.1	XLOC_023777	RP24-254D14.3	0.13	0.206	2.14	0.201	0.673
ENSMUST00000186604.1	XLOC_023767	RP24-254D14.3	0.113	0.584	0.798	0.203	1.75
ENSMUST00000186604.1	XLOC_023754	RP24-254D14.3	0.118	0.212	1.07	0.0984	0.088
ENSMUST00000185689.1	XLOC_007716	RP24-245O4.2	0.162	0	0	0.992	0
ENSMUST00000188305.1	XLOC_039351	RP24-245K18.4	0.119	0.175	0	0.947	0
ENSMUST00000189033.1	XLOC_468985	RP24-240G4.3	0.136	0.716	5.01	0.514	0.626
ENSMUST00000189033.1	XLOC_468989	RP24-240G4.3	0.0596	0.901	3.14	0.745	0.17
ENSMUST00000189033.1	XLOC_468986	RP24-240G4.3	0.15	0.583	3.25	0.362	0.479
ENSMUST00000189033.1	XLOC_485621	RP24-240G4.3	0.0583	0.331	1.69	0.251	0
ENSMUST00000189033.1	XLOC_468988	RP24-240G4.3	0.124	0.539	2.53	0.431	0.438
ENSMUST00000190320.1	XLOC_468984	RP24-240G4.2	0.0706	0	0.968	0.188	0.0121
ENSMUST00000186378.1	XLOC_559893	RP24-225P12.4	0.0744	0.445	0.523	0.835	0
ENSMUST00000185478.1	XLOC_534974	RP24-221A14.4	0.0657	0.0828	0	0.266	0
ENSMUST00000186821.1	XLOC_534348	RP24-217M7.4	0.148	0.256	2.25	0.424	0.494
ENSMUST00000189278.1	XLOC_560341	RP24-216J19.1	0	0.404	0	0	0
ENSMUST00000187439.1	XLOC_158388	RP24-212L9.1	0	0	2.01	0	0
ENSMUST00000191517.1	XLOC_158388	RP24-212L9.1	0	0.186	0	0	0
ENSMUST00000188218.1	XLOC_338455	RP24-210J6.3	0.286	0.258	0	0	3.23
ENSMUST00000190974.1	XLOC_279221	RP24-210C4.1	0.354	1.55	7.75	1.55	2.49
ENSMUST00000191175.1	XLOC_560893	RP24-207C7.1	0	0	0	0.263	0
ENSMUST00000188138.1	XLOC_153741	RP24-202N2.2	0.237	0.0511	0	0	0
ENSMUST00000188538.1	XLOC_176438	RP24-188N22.2	0	0	0	0	0.373
ENSMUST00000186795.1	XLOC_405304	RP24-187F3.1	0	0	0	0.477	0
ENSMUST00000191207.1	XLOC_037157	RP24-187D4.1	0.151	0.52	3.15	0.49	0.596
ENSMUST00000191132.1	XLOC_037157	RP24-187D4.1	0.0564	0.542	0.362	0	0
ENSMUST00000185379.1	XLOC_024700	RP24-178K6.3	0	0.115	0	0.586	0
ENSMUST00000189477.1	XLOC_024687	RP24-178K6.1	0.231	0.47	0.553	0.531	0
ENSMUST00000190004.1	XLOC_469183	RP24-173C11.1	0.109	3.96e-05	6.96e-05	0.000226	0
ENSMUST00000190614.1	XLOC_559865	RP24-168P1.1	0	0	0	0.181	0
ENSMUST00000185848.1	XLOC_039392	RP24-167M10.2	0.0379	0	0	0	0.425
ENSMUST00000186967.1	XLOC_560505	RP24-167E2.5	0.212	0	0.29	0	0
ENSMUST00000187932.1	XLOC_011006	RP24-160I3.1	0.0209	0.00677	0.0158	0.0741	1.12
ENSMUST00000185486.1	XLOC_124906	RP24-159O13.1	0.204	0.363	3.19	0.433	0.931
ENSMUST00000190938.1	XLOC_475548	RP24-159C12.5	0.224	1.79	9.72	2.39	7.17
ENSMUST00000190938.1	XLOC_492187	RP24-159C12.5	0	0.395	2.21	0.259	0.27
ENSMUST00000191038.1	XLOC_492190	RP24-159C12.3	0.192	0	1.15	0.112	3.47
ENSMUST00000190699.1	XLOC_158247	RP24-155O13.4	0.291	0.868	4.06	1.17	1.87
ENSMUST00000190294.1	XLOC_481881	RP24-151M10.1	0.148	0.0776	0	0.262	0
ENSMUST00000188146.1	XLOC_483212	RP24-149G13.1	0.119	0.231	0	0	0
ENSMUST00000186773.1	XLOC_453426	RP24-148O24.1	0.128	0	0.869	0.374	0
ENSMUST00000186707.1	XLOC_559671	RP24-147P10.2	0	0	0	0	0.345
ENSMUST00000185710.1	XLOC_028805	RP24-147G7.3	0.164	0.154	0	0.13	0
ENSMUST00000187090.1	XLOC_248684	RP24-144E8.1	0.17	0.16	0	0.405	0.074
ENSMUST00000190578.1	XLOC_007878	RP24-141F19.2	0.112	0	0	0	0
ENSMUST00000185310.1	XLOC_036710	RP24-137J17.2	0.0387	0.00223	0.775	0	0
ENSMUST00000188163.1	XLOC_036710	RP24-137J17.2	0	0.17	0.884	0	0.968
ENSMUST00000187453.1	XLOC_486121	RP24-136L4.1	0.000112	0.142	0	0.312	0
ENSMUST00000189500.1	XLOC_495361	RP24-133K20.2	0.0793	0	0.574	0	0
ENSMUST00000190392.1	XLOC_162526	RP24-127N11.1	0.0319	0	0.773	0.103	0
ENSMUST00000187443.1	XLOC_559753	RP24-121M8.3	0.384	0	0	0	0
ENSMUST00000185680.1	XLOC_159836	RP24-119I4.1	0	0.147	0	0	0
ENSMUST00000189659.1	XLOC_424288	RP24-116M4.2	0.0795	0.126	0.0764	0.638	0.417
ENSMUST00000186146.1	XLOC_528455	RP24-115M13.1	0	0	1.53	0	0
ENSMUST00000190602.1	XLOC_353454	RP24-105B23.1	0.108	0.231	0	0.036	0
ENSMUST00000188786.1	XLOC_030335	RP24-103F2.1	0.11	0.522	0.268	0	0
ENSMUST00000188966.1	XLOC_551067	RP23-99K18.3	158	331	456	298	258
ENSMUST00000190179.1	XLOC_154411	RP23-99G9.1	0.0699	0	0	0.191	0
ENSMUST00000188318.1	XLOC_497919	RP23-99B10.1	0	0	0	0	1.58
ENSMUST00000187099.1	XLOC_321016	RP23-90N15.1	0.123	0	1.45	1.11	1.79
ENSMUST00000190224.1	XLOC_016347	RP23-90A8.2	0.166	0.777	2.62	0.929	3.25
ENSMUST00000185716.1	XLOC_441185	RP23-89M16.4	0.108	0.408	0	0	0
ENSMUST00000185211.1	XLOC_282260	RP23-82C19.2	0	0	0.334	0.654	0
ENSMUST00000188711.1	XLOC_282260	RP23-82C19.2	0.131	0.127	0	0	0
ENSMUST00000186768.1	XLOC_282260	RP23-82C19.2	0.0233	0.0724	0.184	0.355	0
ENSMUST00000185842.1	XLOC_024354	RP23-80N7.2	0.0593	0.504	1.32	0.224	0.109
ENSMUST00000190897.1	XLOC_500721	RP23-79K4.1	0.337	0	0	0	0
ENSMUST00000189792.1	XLOC_046310	RP23-76C5.1	0	0.204	0	0	0
ENSMUST00000188217.1	XLOC_532572	RP23-72A20.9	0	0	0.46	0	0
ENSMUST00000187853.1	XLOC_063006	RP23-69L13.5	0.104	0	0	0	0
ENSMUST00000189860.1	XLOC_095101	RP23-67E18.7	0.0461	0.438	0	0.147	0
ENSMUST00000186135.1	XLOC_499598	RP23-61B8.2	0	0.19	0	0	0
ENSMUST00000188309.1	XLOC_532775	RP23-61B14.2	19.8	24.8	23.3	30.8	36.2
ENSMUST00000188654.1	XLOC_501257	RP23-5F21.1	0.319	2.02	11.1	1.65	4.26
ENSMUST00000187957.1	XLOC_404688	RP23-55P22.1	0.142	0.39	0	0	0.297
ENSMUST00000186460.1	XLOC_039292	RP23-53N22.1	0.111	0.184	0	0.53	0
ENSMUST00000185380.1	XLOC_280548	RP23-52N2.4	0	0	0	0	0.405
ENSMUST00000188902.1	XLOC_407559	RP23-52N17.1	2.32e-05	0	0	0	1.46
ENSMUST00000190685.1	XLOC_481981	RP23-48C24.3	0.124	0.163	0	0.26	0
ENSMUST00000187536.1	XLOC_533654	RP23-480D7.1	58.3	81.5	528	100	243
ENSMUST00000188229.1	XLOC_485602	RP23-474J16.1	0	0	0	0.186	0
ENSMUST00000187511.1	XLOC_031576	RP23-473M13.3	0.113	0.227	1.72	0.0788	0.875
ENSMUST00000190898.1	XLOC_029725	RP23-471L1.5	0.454	0.319	6.52	0.95	0.531
ENSMUST00000187100.1	XLOC_007536	RP23-471L1.4	0.319	1.54	6.83	1.35	1.83
ENSMUST00000188962.1	XLOC_029726	RP23-471L1.3	0.793	3.78	20.8	4.09	7.16
ENSMUST00000185991.1	XLOC_029724	RP23-471L1.1	0.158	0.605	2.98	0.666	1.55
ENSMUST00000185487.1	XLOC_546875	RP23-46B12.8	0	0	0	0.665	0
ENSMUST00000189179.1	XLOC_464952	RP23-469D18.2	0.222	0	0	0	0
ENSMUST00000188874.1	XLOC_320735	RP23-466K24.2	0.104	0.918	0.688	0	0.525
ENSMUST00000185980.1	XLOC_004790	RP23-466C15.3	0	0	0.693	0	0
ENSMUST00000187528.1	XLOC_004034	RP23-463E4.1	0	0.278	0	0.369	0
ENSMUST00000191222.1	XLOC_250596	RP23-458O22.2	0	0	0.571	0	0
ENSMUST00000188472.1	XLOC_193332	RP23-458B6.7	0.0582	1.49	0	0.33	0
ENSMUST00000189781.1	XLOC_205245	RP23-458B6.16	0.179	0.135	0	0	1.08
ENSMUST00000185617.1	XLOC_188473	RP23-457H19.1	0.441	1.86	8.46	1.65	1.83
ENSMUST00000190120.1	XLOC_095975	RP23-456M3.4	0.198	1.02	3.83	0.887	2.87
ENSMUST00000186172.1	XLOC_548826	RP23-456B9.10	0	0.709	0.423	0.563	0.103
ENSMUST00000185378.1	XLOC_543498	RP23-456B7.4	0.183	0.346	2.2	0.38	0.248
ENSMUST00000190879.1	XLOC_414537	RP23-451E8.1	0.267	0	0.317	0.408	0
ENSMUST00000185995.1	XLOC_148517	RP23-44N12.3	0.0742	0	1.3	0.0827	1.65
ENSMUST00000187626.1	XLOC_481785	RP23-44J21.1	0	0	0	0	0.585
ENSMUST00000186162.1	XLOC_250558	RP23-449G13.1	0	0	0	0	0.587
ENSMUST00000186160.1	XLOC_280146	RP23-446G23.1	0.281	1.3	7.79	1.77	1.94
ENSMUST00000186160.1	XLOC_273965	RP23-446G23.1	0.185	0.84	4.95	0.819	3.12
ENSMUST00000190525.1	XLOC_007821	RP23-445K8.1	0	0	0.292	0	1.55
ENSMUST00000188793.1	XLOC_007821	RP23-445K8.1	0	0	0	0.529	0
ENSMUST00000188349.1	XLOC_007821	RP23-445K8.1	0.0351	0.184	0.0674	0.405	0
ENSMUST00000188349.1	XLOC_007821	RP23-445K8.1	0.108	0.223	0	0	0
ENSMUST00000187396.1	XLOC_097910	RP23-443B9.1	0.046	0.169	0	0.584	0
ENSMUST00000185538.1	XLOC_528286	RP23-442M18.3	0	0.333	0	0	0
ENSMUST00000187162.1	XLOC_535201	RP23-441D9.9	0.0207	0.535	0	0.133	0
ENSMUST00000188984.1	XLOC_535159	RP23-435I22.4	0.223	1.09	4.16	1.34	1.6
ENSMUST00000191482.1	XLOC_039495	RP23-434L2.1	0	0	0	0	0.361
ENSMUST00000187929.1	XLOC_009025	RP23-430H22.3	0.202	1.2	6.57	1.42	2.7
ENSMUST00000187929.1	XLOC_031185	RP23-430H22.3	0.154	0.556	3.19	0.993	1.29
ENSMUST00000191337.1	XLOC_008875	RP23-424A2.2	0.0254	0.815	0.199	0	0.166
ENSMUST00000190123.1	XLOC_406368	RP23-423C8.2	0	0.0828	0	1.87	4.52
ENSMUST00000189221.1	XLOC_048661	RP23-421N20.3	0.118	0	0	0	0
ENSMUST00000191384.1	XLOC_164356	RP23-421C24.1	0.778	0	0	0	0
ENSMUST00000186830.1	XLOC_014549	RP23-411B19.2	0	0	0	0.232	0
ENSMUST00000191396.1	XLOC_502271	RP23-410L16.1	0.218	1.3	4.95	1.69	8.37
ENSMUST00000185360.1	XLOC_413373	RP23-408K8.2	0.348	0.248	0	0.682	0
ENSMUST00000188465.1	XLOC_398837	RP23-405O11.1	0.164	0.423	2.66	0.686	1.13
ENSMUST00000190789.1	XLOC_465232	RP23-402K24.2	0.388	1.9	9.37	2.21	4.19
ENSMUST00000186011.1	XLOC_465232	RP23-402K24.2	0	0.205	0	0.339	0
ENSMUST00000188226.1	XLOC_411321	RP23-400D9.2	0.226	0	0	0	0
ENSMUST00000185390.1	XLOC_119231	RP23-39G14.1	0.166	0	0	0	0
ENSMUST00000186080.1	XLOC_403075	RP23-396O18.1	0	0	0.995	0	0
ENSMUST00000186977.1	XLOC_301915	RP23-396G1.4	0.702	1.14	4.46	0.774	6.14
ENSMUST00000186977.1	XLOC_301917	RP23-396G1.4	0.0661	0.295	2.28	0.104	0.0722
ENSMUST00000186977.1	XLOC_301920	RP23-396G1.4	0.108	0.0951	1.12	0.283	0.101
ENSMUST00000186515.1	XLOC_015128	RP23-393D20.4	0.0613	0.392	4.31	0	0.712
ENSMUST00000185268.1	XLOC_441873	RP23-389F23.3	0.0556	0	0.622	0	0
ENSMUST00000186818.1	XLOC_328744	RP23-388A19.1	0.163	0	0	0	0
ENSMUST00000187079.1	XLOC_052272	RP23-386J14.1	0.102	0.144	1.5	0.403	0
ENSMUST00000191594.1	XLOC_504764	RP23-382M10.2	0.0957	0	0.756	0	0
ENSMUST00000185738.1	XLOC_432255	RP23-37C14.4	0.126	0.713	0	0	0
ENSMUST00000189381.1	XLOC_085151	RP23-378G22.3	0.254	0.618	5.68	0.708	1.54
ENSMUST00000188418.1	XLOC_330603	RP23-375H15.1	0.0291	0	0	0.521	0.176
ENSMUST00000187426.1	XLOC_392949	RP23-374N19.5	0	1.69	12.3	0.633	8.49
ENSMUST00000191173.1	XLOC_017302	RP23-373L1.1	0.0708	0.179	0	0.279	0
ENSMUST00000186428.1	XLOC_028109	RP23-373D7.2	0.326	0.802	4.78	0.615	1.99
ENSMUST00000186444.1	XLOC_039416	RP23-370J16.1	0.151	0.375	0.646	0.532	1.66
ENSMUST00000191007.1	XLOC_013911	RP23-36O22.1	0.202	0.304	0	0	0.271
ENSMUST00000187551.1	XLOC_057042	RP23-360L4.1	0	0	0	0.175	0
ENSMUST00000191519.1	XLOC_290759	RP23-355H24.3	0.0679	0.151	0	0.294	0
ENSMUST00000188152.1	XLOC_292363	RP23-353H5.4	0.0433	0	1.15	0	0
ENSMUST00000187706.1	XLOC_195731	RP23-34E23.1	0	0.26	0	0	0
ENSMUST00000185741.1	XLOC_085222	RP23-342H16.9	1.15	0	0	0	0
ENSMUST00000190228.1	XLOC_028186	RP23-335D20.1	0.24	0.998	4.29	1.19	1.26
ENSMUST00000186054.1	XLOC_274408	RP23-32C18.5	0	0	2.43	0	18.3
ENSMUST00000186054.1	XLOC_274407	RP23-32C18.5	0.102	0.206	0.651	0	4.96
ENSMUST00000189306.1	XLOC_274410	RP23-32C18.5	0.0512	1.75	0.316	0.14	1.24
ENSMUST00000186500.1	XLOC_280587	RP23-32C18.5	0.11	0.388	2.17	0.359	3.47
ENSMUST00000184655.2	XLOC_486150	RP23-32A8.1	0.608	5.78	23.6	2.24	10.8
ENSMUST00000189960.1	XLOC_486150	RP23-32A8.1	1.05	4.92	19.7	5.62	9.45
ENSMUST00000186267.1	XLOC_023879	RP23-329F7.2	2.51e-05	0.214	0.806	0.464	3.49
ENSMUST00000186267.1	XLOC_001752	RP23-329F7.2	0.033	0.313	1.46	0.252	2.56
ENSMUST00000190889.1	XLOC_432529	RP23-329D23.4	0.124	0.313	1.67	0.17	0.34
ENSMUST00000186240.1	XLOC_014988	RP23-31H15.3	0.125	0.55	2.1	0	0.994
ENSMUST00000190918.1	XLOC_292955	RP23-319N14.1	0.0574	0	0	0.369	0
ENSMUST00000188584.1	XLOC_231513	RP23-317H14.1	0.218	0.523	3.02	0.681	0.634
ENSMUST00000186462.1	XLOC_481638	RP23-315J23.3	0.087	0.0631	0	0.805	0.155
ENSMUST00000187343.1	XLOC_307069	RP23-315H12.7	0.221	0.758	3.01	0.819	0.697
ENSMUST00000190845.1	XLOC_311382	RP23-313J15.16	0.0525	0.116	2.22	0.623	0.614
ENSMUST00000187267.1	XLOC_492786	RP23-313G19.1	0	0	0.74	0	0
ENSMUST00000185935.1	XLOC_526193	RP23-308G10.1	0.193	0.399	0.335	0.413	0
ENSMUST00000191539.1	XLOC_236142	RP23-307A6.1	0	0	0	1.12	0
ENSMUST00000186007.1	XLOC_236142	RP23-307A6.1	0	0	0.353	0.36	0
ENSMUST00000190971.1	XLOC_010017	RP23-302H1.2	0.155	1.56	3.85	0.796	1.39
ENSMUST00000191363.1	XLOC_155068	RP23-298N23.3	0.305	1.43	3.89	1.38	4.79
ENSMUST00000191363.1	XLOC_140129	RP23-298N23.3	0.13	0.465	2.39	0.296	2.09
ENSMUST00000185880.1	XLOC_184324	RP23-293N22.1	0	0.183	3.44	0.256	0
ENSMUST00000187773.1	XLOC_184324	RP23-293N22.1	0	0.159	0	0.218	0
ENSMUST00000188535.1	XLOC_285576	RP23-292H20.1	0.0706	0.0556	0.189	0.949	0.659
ENSMUST00000183323.2	XLOC_122653	RP23-291K4.3	0.809	4.98	24.5	6.57	12.8
ENSMUST00000186843.1	XLOC_142202	RP23-28J6.1	0.111	7.45e-05	4.31e-05	2.1e-05	0
ENSMUST00000190254.1	XLOC_031768	RP23-289I3.1	0.161	0	0.123	0	0
ENSMUST00000187556.1	XLOC_107903	RP23-287L7.1	0.0371	0.0323	0.987	0.082	0
ENSMUST00000187556.1	XLOC_107905	RP23-287L7.1	0.142	0.294	0.189	0	0
ENSMUST00000190317.1	XLOC_227994	RP23-282P1.1	0.0451	0	0.0115	0.242	0
ENSMUST00000191257.1	XLOC_032668	RP23-282G20.2	0.0702	0	0.431	1.64	0
ENSMUST00000188135.1	XLOC_454290	RP23-281H4.5	0.0157	0.194	0.000646	0	0
ENSMUST00000187941.1	XLOC_007959	RP23-280F6.4	0.541	3.06	14	2.59	3.27
ENSMUST00000186510.1	XLOC_007959	RP23-280F6.4	0.0241	0.253	0.397	0.54	0
ENSMUST00000187908.1	XLOC_007957	RP23-280F6.3	0.185	0.371	1.79	1.71	0.923
ENSMUST00000185564.1	XLOC_544724	RP23-277J20.1	0.0744	0.264	0.902	0.786	0.0689
ENSMUST00000191398.1	XLOC_548527	RP23-274G21.2	0	0.498	0	0	0
ENSMUST00000190169.1	XLOC_028086	RP23-273G4.1	0.0697	0	0.235	0.366	0
ENSMUST00000191034.1	XLOC_015038	RP23-272H13.2	0.104	0.966	1.3	0	0.272
ENSMUST00000185304.1	XLOC_009341	RP23-26I10.7	0.168	0.325	0	0	7.24
ENSMUST00000185304.1	XLOC_009346	RP23-26I10.7	0.317	0.318	3.77	0.448	9.49
ENSMUST00000185304.1	XLOC_009345	RP23-26I10.7	0.233	0.388	1.76	0.173	2.5
ENSMUST00000185304.1	XLOC_009343	RP23-26I10.7	0.0362	0.55	1.59	0.52	2.22
ENSMUST00000185548.1	XLOC_008737	RP23-269M3.2	0.000212	2.25e-06	0.000113	0.19	0
ENSMUST00000189281.1	XLOC_534290	RP23-269E5.9	0.0911	2.59	3.01	0.714	5.2
ENSMUST00000189281.1	XLOC_547839	RP23-269E5.9	0.183	0.404	2.37	0.28	1.67
ENSMUST00000186632.1	XLOC_534289	RP23-269E5.14	0.475	1.51	4.65	3.06	8.73
ENSMUST00000190970.1	XLOC_547838	RP23-269E5.14	0.12	0.411	1.43	0	1.21
ENSMUST00000186632.1	XLOC_547838	RP23-269E5.14	0	0.185	0	0.146	0
ENSMUST00000190463.1	XLOC_532040	RP23-261O3.1	0.142	0.104	0	0.275	0
ENSMUST00000186450.1	XLOC_530795	RP23-25A17.2	0.763	3.56	10.1	2.51	9.26
ENSMUST00000186450.1	XLOC_530797	RP23-25A17.2	0.145	1.34	6.13	1.45	2.8
ENSMUST00000186450.1	XLOC_530796	RP23-25A17.2	0.284	1.51	6.1	1.44	2.98
ENSMUST00000186450.1	XLOC_530793	RP23-25A17.2	0.501	1.19	6.24	2.26	3.79
ENSMUST00000187676.1	XLOC_544326	RP23-25A17.2	0.324	1.35	4.96	1.29	3.59
ENSMUST00000185888.1	XLOC_039503	RP23-258M15.1	0.391	1.99	7.88	1.87	3.8
ENSMUST00000189675.1	XLOC_252277	RP23-258L8.1	0.289	1.62	6.75	1.04	4.34
ENSMUST00000186159.1	XLOC_252277	RP23-258L8.1	0.142	0.153	1.03	0	0
ENSMUST00000186159.1	XLOC_263219	RP23-258L8.1	0.172	1.19	2.6	0.483	0.896
ENSMUST00000188807.1	XLOC_444725	RP23-258F1.1	0.0759	0.0567	0.0334	0.322	0.0728
ENSMUST00000191586.1	XLOC_032137	RP23-254H20.2	0	0	0	0	0.514
ENSMUST00000186016.1	XLOC_005710	RP23-249J23.2	4.15	5.39	9.66	6.17	6.32
ENSMUST00000189334.1	XLOC_394891	RP23-246F18.8	0.319	1.03	4.2	1.06	0.822
ENSMUST00000187484.1	XLOC_315073	RP23-245K23.3	0.0847	0.346	0	0	0
ENSMUST00000188990.1	XLOC_240112	RP23-243O16.1	0.0216	0.152	0	0.465	0
ENSMUST00000188207.1	XLOC_153367	RP23-241P22.2	0.0847	0.491	0	0	0
ENSMUST00000186340.1	XLOC_441932	RP23-240C17.1	0.0365	0.412	0	0.111	0
ENSMUST00000186844.1	XLOC_070654	RP23-231M6.2	1.34	29.4	113	21.7	122
ENSMUST00000190113.1	XLOC_533355	RP23-229N10.1	8.84	34.9	111	43.5	98.9
ENSMUST00000188118.1	XLOC_263986	RP23-223O13.1	0.298	0.947	3.4	0.944	9.58
ENSMUST00000186291.1	XLOC_205939	RP23-223M20.2	0.311	3.48	14.4	3.42	10.2
ENSMUST00000189939.1	XLOC_486020	RP23-223E24.4	0	0.206	0	0	0
ENSMUST00000190069.1	XLOC_486015	RP23-223E24.3	0.162	0.216	0	0	0
ENSMUST00000185388.1	XLOC_244369	RP23-222K15.31	0.0997	0.544	1.87	0	1.84
ENSMUST00000187093.1	XLOC_131170	RP23-21N15.5	0.0322	0.149	0	0.345	0.0509
ENSMUST00000187093.1	XLOC_146099	RP23-21N15.5	0.0955	0.189	0.608	0.528	0
ENSMUST00000189445.1	XLOC_146096	RP23-21N15.3	0.281	0.447	0	0	0
ENSMUST00000187687.1	XLOC_297800	RP23-21N12.2	0.248	0.188	0	0.0798	0
ENSMUST00000187687.1	XLOC_297786	RP23-21N12.2	0.196	0.06	0	0	0.0422
ENSMUST00000187687.1	XLOC_297787	RP23-21N12.2	0.144	0.0338	0	0	0
ENSMUST00000187687.1	XLOC_297803	RP23-21N12.2	0.162	0.0757	0	0.186	0
ENSMUST00000190864.1	XLOC_146722	RP23-21E23.4	0.283	1.3	5.37	0.439	0
ENSMUST00000185679.1	XLOC_014099	RP23-219C1.2	0.0258	0.0192	0	0.239	0
ENSMUST00000188704.1	XLOC_039612	RP23-218F13.6	0.215	0.371	2.12	0.366	0
ENSMUST00000185385.1	XLOC_017541	RP23-218F13.5	0	0	0	0.174	0
ENSMUST00000189205.1	XLOC_029052	RP23-20G7.7	0.0964	0.07	2.05	0.273	1.25
ENSMUST00000185587.1	XLOC_029039	RP23-20G7.4	10.7	21.5	65.1	27.6	58.5
ENSMUST00000187011.1	XLOC_009596	RP23-205B8.2	0.558	1.56	6.09	0.72	2.24
ENSMUST00000187011.1	XLOC_031750	RP23-205B8.2	0	0	0	0.223	0
ENSMUST00000187295.1	XLOC_009595	RP23-205B8.2	0.247	0.885	2.07	0.556	2.83
ENSMUST00000191576.1	XLOC_009594	RP23-205B8.1	0.0537	0.189	1.3	0.244	0
ENSMUST00000189331.1	XLOC_059591	RP23-202B12.1	0.568	4.66	20.5	6.7	17.8
ENSMUST00000187829.1	XLOC_223138	RP23-193B21.1	0.189	0	0	0	0
ENSMUST00000186472.1	XLOC_438335	RP23-190H11.5	0	2.6	1.79	2.36	2.98
ENSMUST00000189880.1	XLOC_021452	RP23-190F21.1	0	0	0.904	0.109	0
ENSMUST00000187423.1	XLOC_170324	RP23-18J12.5	0.147	0.16	2.03	0.947	0.659
ENSMUST00000187897.1	XLOC_276614	RP23-18G1.2	0.226	1.08	4	1.25	1.98
ENSMUST00000191181.1	XLOC_278042	RP23-188J8.4	0	0.164	0	0.21	0
ENSMUST00000189196.1	XLOC_278044	RP23-188J8.2	0.072	0.288	0	0	0.0751
ENSMUST00000190461.1	XLOC_495435	RP23-185G9.3	0.134	0.245	4.03	0.0908	0.111
ENSMUST00000185622.1	XLOC_495435	RP23-185G9.3	0	0.0595	0	0.598	0.00394
ENSMUST00000187154.1	XLOC_039569	RP23-184B11.3	0.108	0.168	0	0.27	0
ENSMUST00000189898.1	XLOC_121795	RP23-182N12.2	0.393	0.39	1.97	0.855	0
ENSMUST00000186876.1	XLOC_101674	RP23-182F9.6	0.325	1.1	7.94	2.17	9.2
ENSMUST00000186411.1	XLOC_311457	RP23-180A8.3	0.268	0.0701	0	0	0
ENSMUST00000186411.1	XLOC_311456	RP23-180A8.3	0.14	0.0978	0	0	0
ENSMUST00000186411.1	XLOC_311455	RP23-180A8.3	0.172	0	0	0.256	0.15
ENSMUST00000191369.1	XLOC_422655	RP23-17D18.2	0.295	0.314	0.497	0.217	1.55
ENSMUST00000190925.1	XLOC_107663	RP23-179D3.1	0.137	0	0	0	0
ENSMUST00000189608.1	XLOC_093300	RP23-174M12.6	0.391	0.859	6.23	1.42	1.59
ENSMUST00000186426.1	XLOC_556217	RP23-173F3.5	0	0.64	0	0	0
ENSMUST00000185939.1	XLOC_556217	RP23-173F3.5	0.0963	3.84e-05	0.000247	0.00373	0.000598
ENSMUST00000186474.1	XLOC_162129	RP23-170I24.2	0.24	0.817	3.81	1.15	2.02
ENSMUST00000190493.1	XLOC_139422	RP23-170A19.1	0.0411	0.142	0.45	3.26e-05	1.31
ENSMUST00000189236.1	XLOC_110686	RP23-16F4.2	0.0607	0	1.05	0	0
ENSMUST00000187629.1	XLOC_285490	RP23-16C24.1	0.0872	0	0	0	0
ENSMUST00000187961.1	XLOC_010451	RP23-168P24.1	0.0745	0.236	0	0.0241	0
ENSMUST00000190431.1	XLOC_122471	RP23-168F21.1	0	0	0	0.568	0.368
ENSMUST00000187233.1	XLOC_204118	RP23-163N4.1	0.0238	0.0287	0	0.562	0
ENSMUST00000186533.1	XLOC_028967	RP23-163J17.4	0.0342	0.304	0	0.303	0
ENSMUST00000191524.1	XLOC_420300	RP23-153H17.1	0.214	6.37e-05	0	0	0
ENSMUST00000185764.1	XLOC_548241	RP23-14N2.1	0.166	0.189	0	0	0
ENSMUST00000188610.1	XLOC_547454	RP23-142I8.1	0.098	0	0	1.03	0
ENSMUST00000189773.1	XLOC_533892	RP23-142I8.1	0	0	0	0	0.348
ENSMUST00000185480.1	XLOC_006918	RP23-13C17.6	0.127	1.43	5.02	1.44	1.52
ENSMUST00000188574.1	XLOC_450232	RP23-13A15.5	0	0.174	0	0	0
ENSMUST00000190861.1	XLOC_193289	RP23-138I21.4	0.0311	0.0977	0	0.457	0.000166
ENSMUST00000186746.1	XLOC_325124	RP23-137I13.1	0.0239	0.164	1.58e-05	0.00446	3.1e-05
ENSMUST00000185711.1	XLOC_394660	RP23-132E8.2	0.187	0.826	2.99	0.438	3.03
ENSMUST00000191444.1	XLOC_006145	RP23-130K20.4	0.153	0	0.0777	0	0
ENSMUST00000189628.1	XLOC_280589	RP23-12D3.5	0	0.137	0.421	0.752	0.333
ENSMUST00000191221.1	XLOC_356723	RP23-121B15.3	0.103	0.372	0	0.0387	0.0771
ENSMUST00000188215.1	XLOC_430000	RP23-11G22.3	0.0995	0	0.658	0	0
ENSMUST00000190615.1	XLOC_031310	RP23-118K4.1	7.49e-06	0.367	1.93e-05	7.4e-05	0.516
ENSMUST00000190930.1	XLOC_302514	RP23-117O11.4	0.0452	0.332	4.29	1.79	2.41
ENSMUST00000185270.1	XLOC_058168	RP23-116B8.1	0.103	0.13	1.77	0.503	0
ENSMUST00000188089.1	XLOC_058168	RP23-116B8.1	0	0.137	0.425	0.0533	1.01
ENSMUST00000190581.1	XLOC_493603	RP23-114A6.2	0.14	0.301	1.7	0.425	1.95
ENSMUST00000187783.1	XLOC_286186	RP23-113H3.2	0	0.389	0	0	0
ENSMUST00000186992.1	XLOC_531018	RP23-112O8.1	0.0749	0	0	0.196	0
ENSMUST00000188872.1	XLOC_001660	RP23-110G23.2	0	0.324	0	0	0
ENSMUST00000187764.1	XLOC_027073	RP23-103C13.5	0.18	0.453	2.32	0.877	0.535
ENSMUST00000187764.1	XLOC_027073	RP23-103C13.5	0.000108	0.0075	0.791	0	0.641
ENSMUST00000188753.1	XLOC_004875	RP23-103C13.2	0.172	0.333	1.5	0.304	0.107
ENSMUST00000185910.1	XLOC_027072	RP23-103C13.1	0.459	0.267	0	0.774	0
ENSMUST00000185637.1	XLOC_493865	RP23-101N20.10	0	0	0	0.422	0.12
ENSMUST00000185637.1	XLOC_477296	RP23-101N20.10	0.0409	0.266	0.11	0	0.958
ENSMUST00000093721.1	XLOC_544251	Rnu5g	0.111	0.539	3.66	0.747	6.71
ENSMUST00000083936.2	XLOC_048463	Rnu3a	0.144	0.7	3.45	0.738	4.82
ENSMUST00000083242.1	XLOC_194035	Rnu12	0.0379	0.367	1.26	0.236	1.76
ENSMUST00000104135.1	XLOC_394469	Rnu11	0.0686	0.491	1.48	0.625	4.98
ENSMUST00000102934.3	XLOC_385350	Rnf38	0	0	0	0	3.73
ENSMUST00000102934.3	XLOC_385350	Rnf38	0.0536	1.34	5.15	0.618	0.947
ENSMUST00000102934.3	XLOC_385350	Rnf38	3.33e-05	0.422	0	0.0173	0
ENSMUST00000102934.3	XLOC_385350	Rnf38	0.000146	0.000562	1.3	0.482	0.00182
ENSMUST00000102934.3	XLOC_385350	Rnf38	0.169	1.3	3.19	0.636	1.18
ENSMUST00000102934.3	XLOC_385350	Rnf38	0	0	0.572	0	0
ENSMUST00000162126.2	XLOC_528552	Rnf26	0.099	0.387	1.41	1.31	0
ENSMUST00000065213.4	XLOC_092625	Rnf222	0.0526	0.108	0	0.458	0.119
ENSMUST00000182805.1	XLOC_260941	Rnf165	0.0477	0.233	0	0	0
ENSMUST00000020971.7	XLOC_100891	Rnf144a	0.0722	0.0883	0	0.564	0.791
ENSMUST00000109149.3	XLOC_195670	Rnd1	0.0613	0.101	0	0.71	0
ENSMUST00000181604.3	XLOC_053811	Rmst	0	0.68	0	0.659	0
ENSMUST00000182370.1	XLOC_110814	Rian	0	0	0.748	1.45	0
ENSMUST00000115191.5	XLOC_555817	Rhox2b	0	0.187	0	0	0
ENSMUST00000030627.7	XLOC_394665	Rhd	0.016	0.0814	1.15	0.262	0
ENSMUST00000186458.1	XLOC_122619	Rgs6	0.246	0	0.396	0.672	0
ENSMUST00000075775.5	XLOC_395787	Rex2	0.0844	0.26	0	0.957	0
ENSMUST00000075775.5	XLOC_395785	Rex2	0.194	0.212	0	0.357	0.0704
ENSMUST00000032201.5	XLOC_441225	Ret	0.0143	0.302	0.17	0.045	0
ENSMUST00000032347.5	XLOC_443400	Rerg	0.0659	0.0728	0	0.317	0
ENSMUST00000161356.2	XLOC_398522	Reln	0.24	0.162	0	0.417	0
ENSMUST00000161356.2	XLOC_398526	Reln	0.124	0.054	0	0.101	0.575
ENSMUST00000089667.2	XLOC_436938	Reg3d	0.108	0.0287	0	0	0
ENSMUST00000105354.2	XLOC_067258	Reep6	0.0318	0.246	0.396	0.64	0.117
ENSMUST00000140174.2	XLOC_084833	Recql5	0.174	1.06	2.96	0	6.03
ENSMUST00000098674.5	XLOC_530156	Rec114	0.308	1.75	7.85	1.41	5.64
ENSMUST00000171767.2	XLOC_177817	Rcbtb2	0.47	1.11	7.13	1.48	3.44
ENSMUST00000171767.2	XLOC_177816	Rcbtb2	0.343	1.74	5.19	1.47	1.45
ENSMUST00000171767.2	XLOC_177814	Rcbtb2	0.0815	0.443	2.08	0.226	2.02
ENSMUST00000035029.2	XLOC_548058	Rbp2	0.0863	0.461	0	0.327	0.119
ENSMUST00000183332.1	XLOC_279950	Rbm4b	1	5.21	22.4	4.91	10.1
ENSMUST00000113726.2	XLOC_403794	Rbm47	0.138	0.377	2.49	0.893	0
ENSMUST00000133616.1	XLOC_550596	Rbm3os	0	0	0.561	0	0
ENSMUST00000028251.4	XLOC_307428	Rbm18	0.199	1.24	4.82	0.979	2.99
ENSMUST00000114249.2	XLOC_227771	Rbm11	0.12	0.0535	0	0	0
ENSMUST00000031018.7	XLOC_399505	Rbks	0.207	0.781	5.9	0.107	1.86
ENSMUST00000031018.7	XLOC_399500	Rbks	0.312	0.41	3.96	0.688	1.94
ENSMUST00000031018.7	XLOC_399503	Rbks	0.208	0.408	3.17	0.701	1.25
ENSMUST00000031018.7	XLOC_399501	Rbks	0.396	0.586	3.01	0.899	0.729
ENSMUST00000171751.2	XLOC_193543	Rbfox2	0.274	0	2.82	0	7.73
ENSMUST00000022701.6	XLOC_163888	Rb1	0.0729	0.0881	2.65	0.113	0
ENSMUST00000022701.6	XLOC_163889	Rb1	0.132	0.147	0.436	0.282	1.41
ENSMUST00000035842.4	XLOC_440983	Rassf4	0.124	0.0973	0.337	1.39	0
ENSMUST00000132792.1	XLOC_311099	Rapgef4os3	0.0206	0.258	0.8	0.536	0.0197
ENSMUST00000128165.1	XLOC_311098	Rapgef4os2	0.208	0.48	2.5	0.379	0.407
ENSMUST00000135358.1	XLOC_394908	Rap1gapos	0.0604	0.48	0.184	0	0
ENSMUST00000135358.1	XLOC_394908	Rap1gapos	0	0.285	0	0.127	0
ENSMUST00000099525.3	XLOC_276675	Ranbp6	0.233	1.28	3.82	0.718	0.652
ENSMUST00000113165.2	XLOC_288896	Ralgps1	0.123	0.671	0	0.215	0
ENSMUST00000178026.1	XLOC_060707	Raet1e	0.131	0.0578	1.51	0.439	3.02
ENSMUST00000178026.1	XLOC_060702	Raet1e	0.0211	0.15	0.874	0	1.75
ENSMUST00000178026.1	XLOC_060709	Raet1e	0.043	0.269	2.47	0.069	1.04
ENSMUST00000178026.1	XLOC_060706	Raet1e	0.0659	0.0492	0.613	0.219	1.29
ENSMUST00000178026.1	XLOC_060704	Raet1e	0.215	0.0509	1.13	0.254	1.42
ENSMUST00000178026.1	XLOC_060708	Raet1e	0.0808	0.156	1.13	0.107	1.23
ENSMUST00000061179.6	XLOC_307676	Rabgap1	0.0956	0.918	3.5	4.08	7.55
ENSMUST00000061179.6	XLOC_307675	Rabgap1	0	0.506	0.832	0.343	3.68
ENSMUST00000176921.1	XLOC_233081	Rab26os	0.502	6.42	17.9	6	48.9
ENSMUST00000176215.1	XLOC_233081	Rab26os	0.0524	1.15	1.39	0	5.26
ENSMUST00000021459.8	XLOC_107344	Rab15	0.605	0.253	1.87	0.511	0
ENSMUST00000146343.2	XLOC_212562	Qtrtd1	0.229	1.7	4.36	1.11	3.03
ENSMUST00000146343.2	XLOC_212563	Qtrtd1	0.236	1.04	2.75	1.62	1.14
ENSMUST00000137098.2	XLOC_460384	Pyroxd1	0	0.433	1.45	1.95	5.38
ENSMUST00000137098.2	XLOC_460385	Pyroxd1	0.0618	0.22	1.46	0.0952	1.98
ENSMUST00000033056.3	XLOC_475577	Pycard	0.238	1.02	4.65	1.16	2.57
ENSMUST00000183028.1	XLOC_191577	Pvt1	0.381	4.05	16.7	4.21	13.9
ENSMUST00000182141.1	XLOC_191577	Pvt1	0.0415	1.14	1.63	0.109	0.748
ENSMUST00000075447.8	XLOC_463030	Pvrl2	0	1.61	0.612	0.499	0
ENSMUST00000135768.1	XLOC_540992	Pus3	0	0	0	0	4.16
ENSMUST00000030315.7	XLOC_394296	Pum1	0.2	0.102	0.977	1.39	0.251
ENSMUST00000182120.1	XLOC_037314	Ptprv	0.0307	0.0531	0	0.147	1.31
ENSMUST00000183089.1	XLOC_037314	Ptprv	0	0	0	0.252	0
ENSMUST00000151688.1	XLOC_302413	Ptprtos	0.191	0.377	0.292	0.64	0
ENSMUST00000073961.6	XLOC_492854	Ptpre	0.0593	0.0574	0.352	0.399	1.91
ENSMUST00000077303.3	XLOC_299269	Ptpra	0.191	1.33	5.59	1.36	2.39
ENSMUST00000022508.6	XLOC_173019	Ptpn20	0.195	0.408	0	0.113	0.11
ENSMUST00000155621.2	XLOC_313476	Ptpmt1	0	0.0518	0	0	1.86
ENSMUST00000150556.1	XLOC_313476	Ptpmt1	0	1.99	5.3	2.71	5.13
ENSMUST00000030578.8	XLOC_377896	Ptp4a2	0.0391	0.509	1.08	0.461	1.95
ENSMUST00000044442.8	XLOC_235530	Ptk7	0.0425	0.516	0	0.202	0
ENSMUST00000044442.8	XLOC_235535	Ptk7	0	0.51	0.418	0.0834	0.189
ENSMUST00000181308.1	XLOC_039259	Ptgs2os2	0.079	0.257	1.58	0.547	3.45
ENSMUST00000181308.1	XLOC_039259	Ptgs2os2	0.0531	0.241	0.396	0.196	1.32
ENSMUST00000046891.5	XLOC_174429	Ptger2	0.143	0.162	0	1.29	0.382
ENSMUST00000075610.7	XLOC_492595	Pstk	0.139	0	0.917	1.98	2.95
ENSMUST00000022380.7	XLOC_160502	Psmc6	0.339	1.42	6.83	1.29	3.71
ENSMUST00000040860.1	XLOC_264312	Psma8	0.101	0.0327	0	0.316	0.0813
ENSMUST00000108482.2	XLOC_462937	Psg20	0.0301	0.0897	0.0743	0.292	0
ENSMUST00000011391.7	XLOC_549038	Prss45	0.133	0.153	0	0	0
ENSMUST00000179361.1	XLOC_471435	Prss23os	0.563	1.17	11	2.29	11.2
ENSMUST00000041649.6	XLOC_233052	Prss22	0.274	2.27	5.95	2.65	1.13
ENSMUST00000113592.3	XLOC_307129	Prrx2	0.0497	0	0.384	0.893	0
ENSMUST00000101059.1	XLOC_440793	Prrt3	0.231	0.344	1.85	0.198	0.139
ENSMUST00000028593.5	XLOC_314998	Prrg4	0.347	4.7	21.7	6.14	14.9
ENSMUST00000025490.8	XLOC_269709	Prrc1	0.105	0.834	0.797	0.129	0.13
ENSMUST00000025490.8	XLOC_269707	Prrc1	0.0637	0.0293	0	0.448	0.298
ENSMUST00000177043.1	XLOC_108030	Prox2os	0.196	0.787	3.45	0.831	1.69
ENSMUST00000110279.3	XLOC_021453	Prox1os	0.0576	0.0465	0	0.478	0.412
ENSMUST00000178990.1	XLOC_511543	Proscos	0.0749	1.27	1.31	0.608	1.4
ENSMUST00000110350.2	XLOC_129951	Prl8a8	0.302	0	0	0	0
ENSMUST00000021779.6	XLOC_144928	Prl4a1	0.17	0.0402	0	0.198	0
ENSMUST00000073601.3	XLOC_144782	Prl3d3	0.129	0.0277	0	0	0
ENSMUST00000023602.5	XLOC_144891	Prl2a1	0.114	0	0	0	0
ENSMUST00000036333.8	XLOC_556889	Prkx	0.31	2.27	12.3	3.93	11.9
ENSMUST00000059595.5	XLOC_083990	Prkca	0.0933	0.0805	0	0.988	0.094
ENSMUST00000059595.5	XLOC_083989	Prkca	0.0747	0.379	1.44	1.19	0.121
ENSMUST00000123610.1	XLOC_398813	Prkag2os2	0.382	0.534	4.88	0.695	1.46
ENSMUST00000026328.5	XLOC_554473	Prdx4	0.0723	0.571	3.06	0.694	2.44
ENSMUST00000133334.1	XLOC_379223	Pramef12os	0.0925	0.27	0.132	0.337	0
ENSMUST00000002839.8	XLOC_235543	Ppp2r5d	0.0221	0.321	0.304	0	1.73
ENSMUST00000180270.1	XLOC_550395	Ppp2r3d	0.133	1.83	7.44	0.996	2.75
ENSMUST00000180270.1	XLOC_536860	Ppp2r3d	0.326	0.924	3.11	1.11	3.73
ENSMUST00000152862.1	XLOC_399853	Ppp2r2cos	0.0456	0.204	1.36	0.283	0.156
ENSMUST00000177403.1	XLOC_175707	Ppp1r3e	0.186	1.25	4.65	1.21	2.45
ENSMUST00000038842.3	XLOC_274309	Ppp1r32	0.0757	0.194	0	0.377	0
ENSMUST00000023133.6	XLOC_196175	Ppp1r1a	0	0	0	1.32	0
ENSMUST00000131300.1	XLOC_415389	Ppp1cb	0.11	0.23	0.264	1.16	0.987
ENSMUST00000131300.1	XLOC_415390	Ppp1cb	0.0478	0	0.175	0.72	0.263
ENSMUST00000030404.4	XLOC_377267	Ppie	0.13	0.673	0.399	0	0
ENSMUST00000155272.2	XLOC_404891	Ppat	0.0981	0.0524	0.08	0.465	0.816
ENSMUST00000180589.1	XLOC_026969	Pou3f3os2	0.0397	0.329	0	0	0
ENSMUST00000184361.1	XLOC_040735	Pou2f1	0	0	0	0	1.08
ENSMUST00000081321.4	XLOC_511587	Poteg	0.105	0.287	0	0	0.0708
ENSMUST00000019994.8	XLOC_063349	Popdc3	0.0292	0.507	0	0.272	0
ENSMUST00000037788.4	XLOC_108221	Pomt2	0.252	0.928	4.37	1.01	1.63
ENSMUST00000136855.2	XLOC_392972	Pomgnt1	0.124	0.268	0.885	1.74	0.668
ENSMUST00000136855.2	XLOC_392970	Pomgnt1	0.0613	0.0663	2.36	0.0883	0.52
ENSMUST00000019012.3	XLOC_194072	Pnpla5	0.028	0.384	0.195	0.238	0
ENSMUST00000026081.3	XLOC_285515	Pnliprp2	0.0954	0.179	0	0.967	0.319
ENSMUST00000026081.3	XLOC_285516	Pnliprp2	0.145	0.36	0	0	0.134
ENSMUST00000048644.5	XLOC_285511	Pnliprp1	0.0387	0.258	0	0.0366	0
ENSMUST00000141942.2	XLOC_427413	Pms2	0.092	0.397	0.199	0	0
ENSMUST00000034162.6	XLOC_521709	Pmfbp1	0.129	0	0	0.872	0
ENSMUST00000152538.1	XLOC_431561	Plxna4os2	0	0.06	2.12	0	0.327
ENSMUST00000152538.1	XLOC_447952	Plxna4os2	0.145	0.253	1.93	0.204	0.65
ENSMUST00000115096.3	XLOC_431560	Plxna4	0.0204	0.293	0.152	0.0315	0
ENSMUST00000017561.9	XLOC_083163	Plxdc1	0.0463	0.348	0.0893	0.105	0
ENSMUST00000163319.2	XLOC_064448	Pln	0.229	1.12	10.6	0.258	2.01
ENSMUST00000033154.6	XLOC_491585	Plk1	0.107	0.494	3.06	0.442	0.315
ENSMUST00000014578.5	XLOC_242109	Plg	0.0525	0.114	0	1.87	0
ENSMUST00000153297.1	XLOC_122455	Plekhd1os	0.173	0.389	0.475	0.507	0
ENSMUST00000120441.2	XLOC_492572	Plekha1	0.0644	0.599	2.22	0.252	0.111
ENSMUST00000120441.2	XLOC_492574	Plekha1	0.082	0.144	1.4	0.983	0.786
ENSMUST00000134310.2	XLOC_318121	Plcb4	0	0.183	0.275	0.991	0
ENSMUST00000110116.2	XLOC_318096	Plcb1	0.194	0	0	0	0
ENSMUST00000110116.2	XLOC_318080	Plcb1	0.118	0.72	0.186	0	0.325
ENSMUST00000110116.2	XLOC_318089	Plcb1	0.0165	0.1	0	0.401	0
ENSMUST00000110116.2	XLOC_318083	Plcb1	0.204	0.106	0	0.046	0.0839
ENSMUST00000032336.4	XLOC_443347	Plbd1	0.0523	0.311	0.969	0.475	2.11
ENSMUST00000107107.3	XLOC_391319	Plaa	0.585	1.88	8.91	2.06	4.43
ENSMUST00000088448.6	XLOC_002127	Pkhd1	0	0	0	1.36	0
ENSMUST00000103064.4	XLOC_083949	Pitpnc1	0.0642	0.273	0	0.468	0
ENSMUST00000060441.6	XLOC_092592	Pik3r6	0.0797	0.351	0	0.466	0
ENSMUST00000161596.1	XLOC_362936	Pigk	0.109	0.427	0	0	0
ENSMUST00000161596.1	XLOC_362932	Pigk	0.0184	0.26	0	0	0
ENSMUST00000161596.1	XLOC_362943	Pigk	0.162	0	0	0.0467	0
ENSMUST00000161596.1	XLOC_362948	Pigk	0.0919	0.321	0.108	0.325	0
ENSMUST00000161596.1	XLOC_362939	Pigk	0.042	0.229	0	0.0748	0
ENSMUST00000161826.1	XLOC_040338	Pigc	0.15	0.225	0.46	1.15	0.676
ENSMUST00000161826.1	XLOC_018310	Pigc	0.162	0.0683	1.16	0.181	0
ENSMUST00000072287.6	XLOC_355923	Pi4kb	0.228	0.411	4.07	2.41	0
ENSMUST00000072287.6	XLOC_355924	Pi4kb	0.246	0.755	5.85	3.08	2.36
ENSMUST00000160110.1	XLOC_356951	Phtf1os	0.353	2.25	7.89	3.01	9.77
ENSMUST00000134802.2	XLOC_212715	Phldb2	0.0226	0.157	0	0.59	0
ENSMUST00000065793.6	XLOC_335655	Phgdh	0.272	0.155	1.17	0.201	0
ENSMUST00000022459.3	XLOC_172853	Phf7	0.0677	0.0777	0.872	0.319	2.15
ENSMUST00000123212.1	XLOC_132693	Phf2os1	0	0.228	0	0	0
ENSMUST00000062307.4	XLOC_162462	Phf11a	0	0.283	0	1.13	0
ENSMUST00000062307.4	XLOC_162463	Phf11a	0.0289	0.167	0	0.427	0
ENSMUST00000130163.2	XLOC_269611	Phax	0.0502	0.116	0	1.56	0.302
ENSMUST00000032573.6	XLOC_462966	Pglyrp1	0.0476	0.112	0.982	0.801	5.3
ENSMUST00000075087.2	XLOC_321488	Pfdn4	0.0954	0	0.208	0.477	0
ENSMUST00000078226.4	XLOC_326900	Pex5l	0.186	0.0324	0	0.125	0
ENSMUST00000078226.4	XLOC_326894	Pex5l	0.12	0.219	0	0.0548	0
ENSMUST00000103180.3	XLOC_396450	Pex10	0.171	0.872	3.55	0.513	0.745
ENSMUST00000127348.2	XLOC_354761	Pet112	0.0988	0.0859	0	0.948	0
ENSMUST00000127348.2	XLOC_354762	Pet112	0.0576	0	1.51	0.327	3.01
ENSMUST00000127348.2	XLOC_354760	Pet112	0.12	0	1.87	0.882	0.619
ENSMUST00000127348.2	XLOC_354764	Pet112	0.119	0.471	0.237	0.434	0
ENSMUST00000061552.9	XLOC_529908	Peak1	0.175	0.0977	2.65	0.481	0.503
ENSMUST00000075994.7	XLOC_439296	Pdzrn3	0.0523	0.0864	0.0904	0.424	0.0343
ENSMUST00000159650.2	XLOC_233616	Pdxk-ps	0	0	0	1.54	0.443
ENSMUST00000031456.7	XLOC_424264	Pde6b	0	0.108	1.18	0	1.2
ENSMUST00000130448.1	XLOC_424265	Pde6b	0.0611	0.23	1.69	0.483	1.81
ENSMUST00000025468.8	XLOC_270140	Pde6a	0.128	0.294	2.35	0.454	1.33
ENSMUST00000099992.4	XLOC_293232	Pde11a	0.109	0.119	1.56	0	0
ENSMUST00000120714.1	XLOC_481186	Pdcd5	0.144	0.49	3.54	0.772	1.92
ENSMUST00000112576.2	XLOC_282755	Pdcd1lg2	0.0605	0.0525	0.0786	0.465	0
ENSMUST00000153878.2	XLOC_300509	Pcsk2os2	0.0388	0.331	0	0	0.0854
ENSMUST00000153878.2	XLOC_300503	Pcsk2os2	0.141	0	0	0.193	0
ENSMUST00000153878.2	XLOC_300502	Pcsk2os2	0.198	0.0965	0	0.126	0
ENSMUST00000153878.2	XLOC_300508	Pcsk2os2	0.0596	0.289	0.0741	0.0981	0
ENSMUST00000182426.1	XLOC_413739	Pclo	0.114	0	0	0.163	0
ENSMUST00000066149.7	XLOC_267201	Pcdhga12	0.0896	0.0698	0	1	0
ENSMUST00000148572.1	XLOC_066708	Pcdh15	0.284	0.174	0	0.61	0
ENSMUST00000148572.1	XLOC_066706	Pcdh15	0.293	0.122	0.401	0	0
ENSMUST00000148572.1	XLOC_066701	Pcdh15	0.127	0.0476	0	0	0
ENSMUST00000166126.1	XLOC_349273	Pcdh10	0.187	0	0	0	0
ENSMUST00000038374.7	XLOC_184368	Pcca	0.195	1.14	0.624	0	0
ENSMUST00000038374.7	XLOC_184369	Pcca	0.237	0.96	0.515	0.666	0
ENSMUST00000038374.7	XLOC_184370	Pcca	0.0798	0.459	1.75	1.03	0
ENSMUST00000081503.7	XLOC_516815	Pbx4	0.315	0	0	0.115	0
ENSMUST00000028355.5	XLOC_288243	Pax8	0	0.34	0	0	2.95
ENSMUST00000126948.1	XLOC_315067	Pax6os1	0.0072	0	0	0	0.335
ENSMUST00000014174.8	XLOC_368966	Pax5	0.0292	0.123	0	0.54	0.144
ENSMUST00000028665.4	XLOC_298433	Patl2	0.0227	0	1.09	0.517	0
ENSMUST00000154848.1	XLOC_490544	Parvaos	0	0	0.735	0	0.206
ENSMUST00000114878.2	XLOC_223169	Parp9	0.0993	1.02	1.13	0	0.504
ENSMUST00000147177.1	XLOC_006868	Pard3bos3	0.0868	0.0677	2.02	0.0864	0
ENSMUST00000147177.1	XLOC_006869	Pard3bos3	0.117	0.105	1.5	0.292	0.173
ENSMUST00000138535.2	XLOC_006845	Pard3bos1	0.596	1.44	14	1.35	4.59
ENSMUST00000138535.2	XLOC_006842	Pard3bos1	0.452	1.11	9.56	0.417	2.42
ENSMUST00000138535.2	XLOC_006832	Pard3bos1	0.301	0.268	7.01	0.81	1.33
ENSMUST00000138535.2	XLOC_006843	Pard3bos1	0.457	0.307	8.78	0.784	3.83
ENSMUST00000138535.2	XLOC_006834	Pard3bos1	0.201	0.6	5.73	0.7	0.381
ENSMUST00000138535.2	XLOC_006846	Pard3bos1	0.264	0.312	4.8	0.953	0.0483
ENSMUST00000138535.2	XLOC_006836	Pard3bos1	0.308	0.636	5.35	0.55	0.565
ENSMUST00000138535.2	XLOC_006840	Pard3bos1	0.243	0.684	7.21	1.88	1.57
ENSMUST00000138535.2	XLOC_006851	Pard3bos1	0.332	0.344	4.52	1.03	0.15
ENSMUST00000138535.2	XLOC_006833	Pard3bos1	0.275	0.793	5.38	0.942	0.479
ENSMUST00000138535.2	XLOC_006837	Pard3bos1	0.249	0.938	6.38	0.849	1.29
ENSMUST00000138535.2	XLOC_006847	Pard3bos1	0.127	0.944	6.79	0.954	1.88
ENSMUST00000138535.2	XLOC_006835	Pard3bos1	0.118	0	5.24	1.02	1.61
ENSMUST00000138535.2	XLOC_006839	Pard3bos1	0.387	0.864	5.57	0.857	0.732
ENSMUST00000138535.2	XLOC_006864	Pard3bos1	0.173	0.444	4.14	0.778	0.274
ENSMUST00000138535.2	XLOC_006862	Pard3bos1	0.506	0.237	6.45	0.986	2.87
ENSMUST00000138535.2	XLOC_006861	Pard3bos1	0.293	0.51	4.46	0.843	0.611
ENSMUST00000138535.2	XLOC_006860	Pard3bos1	0.265	0.603	4.39	0.764	0.559
ENSMUST00000138535.2	XLOC_006866	Pard3bos1	0.136	0.423	4.34	0.311	1.32
ENSMUST00000138535.2	XLOC_006857	Pard3bos1	0.274	0.444	4.23	0.681	0.684
ENSMUST00000138535.2	XLOC_006854	Pard3bos1	0.304	0.943	4.31	0.348	0.752
ENSMUST00000138535.2	XLOC_006863	Pard3bos1	0.219	0.37	5.58	0.969	3.45
ENSMUST00000138535.2	XLOC_006853	Pard3bos1	0.0872	1.87	7.11	1.01	4.22
ENSMUST00000138535.2	XLOC_006855	Pard3bos1	0.172	0.429	4.29	0.795	0.94
ENSMUST00000138535.2	XLOC_006858	Pard3bos1	0.403	0.521	4.65	0.756	0.995
ENSMUST00000138535.2	XLOC_006856	Pard3bos1	0.171	0.563	4.06	0.839	0.684
ENSMUST00000138535.2	XLOC_006844	Pard3bos1	0.396	0.524	5.35	0.842	1.93
ENSMUST00000138535.2	XLOC_006850	Pard3bos1	0.228	0.587	3.58	0.73	0.504
ENSMUST00000138535.2	XLOC_006852	Pard3bos1	0.513	0.258	4.56	1.01	3.98
ENSMUST00000138535.2	XLOC_006849	Pard3bos1	0.16	0.411	2.56	0.651	0.279
ENSMUST00000138535.2	XLOC_006848	Pard3bos1	0.277	1.19	4.08	0.725	1.67
ENSMUST00000138535.2	XLOC_006841	Pard3bos1	0.417	1.1	4.33	0.981	1.62
ENSMUST00000138535.2	XLOC_006859	Pard3bos1	0.195	0.514	3.19	0.744	1.24
ENSMUST00000075374.4	XLOC_029032	Pard3b	0.174	0.107	1.1	1.02	0
ENSMUST00000069453.3	XLOC_407219	Paqr3	0.115	0.177	0.573	0.115	3.95
ENSMUST00000112969.4	XLOC_423071	Paqr3	0.0835	0	0.818	0.0826	1.34
ENSMUST00000181489.2	XLOC_010494	Panct2	0.127	1.35	1.84	1.59	1.36
ENSMUST00000121785.2	XLOC_501279	Palld	0.171	0.0453	0	0.0597	0
ENSMUST00000121785.2	XLOC_501270	Palld	0.181	0.0414	0	0	0.122
ENSMUST00000020289.8	XLOC_050907	Pald1	0.0509	0.114	0.174	0.545	0.155
ENSMUST00000161949.2	XLOC_323773	Pag1	0.0768	0.108	0.431	0.138	1.41
ENSMUST00000161949.2	XLOC_323775	Pag1	0.0609	0.0701	0.214	0.09	0.811
ENSMUST00000130267.1	XLOC_378793	Padi6	0.0849	0.0597	0	0.648	0
ENSMUST00000041463.6	XLOC_231497	Pacrg	0.197	0.0306	0	0.0778	0.978
ENSMUST00000057023.6	XLOC_489125	P4ha3	0.0147	0.255	0	0.141	0
ENSMUST00000065220.7	XLOC_330739	P2ry14	0.195	0.0984	1.36	0.0837	0.299
ENSMUST00000110297.3	XLOC_200713	Oxr1	0.301	0.191	0	0	0
ENSMUST00000110297.3	XLOC_200715	Oxr1	0.0774	0.558	0.146	0.0643	0
ENSMUST00000110297.3	XLOC_200714	Oxr1	0.0956	0.325	0.102	0	0
ENSMUST00000106755.2	XLOC_473433	Ovch2	0.0147	0.0181	0.0512	0.264	0
ENSMUST00000106755.2	XLOC_473432	Ovch2	0.0855	0.2	0	0.457	0.406
ENSMUST00000063136.8	XLOC_415811	Otop1	0.0308	0.0263	0.0761	0.265	0
ENSMUST00000047025.9	XLOC_491462	Otoa	0.0842	0.142	0	0.416	0.0386
ENSMUST00000035497.4	XLOC_393915	Oscp1	0.0978	0.0437	0	0.554	0
ENSMUST00000006687.4	XLOC_387479	Orm3	0.0475	0.105	0	0.784	0
ENSMUST00000105611.2	XLOC_058829	Oprm1	0.173	0.0431	0.817	0	0
ENSMUST00000168444.2	XLOC_159210	Opn4	0.0423	0.19	0.11	0.444	0.0885
ENSMUST00000087176.6	XLOC_277718	Opalin	0.0329	0.359	0	0	0
ENSMUST00000065494.7	XLOC_147679	Omd	0.0212	0.0515	0.918	0	1.82
ENSMUST00000065494.7	XLOC_147680	Omd	0.0605	0.0902	0.32	0.074	0.932
ENSMUST00000099926.1	XLOC_294296	Olfr993	0.0289	0.292	0	0	0
ENSMUST00000073932.3	XLOC_528113	Olfr980	0.119	0.035	0	0	0
ENSMUST00000075928.5	XLOC_528073	Olfr968	0.257	0.0662	0	0	0
ENSMUST00000087822.2	XLOC_274495	Olfr76	0	0.64	0.375	0.386	0
ENSMUST00000179282.2	XLOC_090608	Olfr56	0	0.186	0.937	0.249	1.43
ENSMUST00000098222.1	XLOC_472728	Olfr553	0.0632	0.13	0.0569	0.397	0
ENSMUST00000071410.1	XLOC_473636	Olfr516	0.255	0.154	0	0.212	0
ENSMUST00000076514.1	XLOC_090815	Olfr51	0.192	0	0	0.0816	0
ENSMUST00000073580.2	XLOC_473500	Olfr484	0.0154	0.253	0	0.0995	0
ENSMUST00000059754.2	XLOC_041716	Olfr418-ps1	0.134	0.0663	0	0	0
ENSMUST00000112950.1	XLOC_307550	Olfr348	0.101	0	0	0.17	0
ENSMUST00000073612.3	XLOC_195603	Olfr286	0.311	0	0.464	0	0
ENSMUST00000079736.2	XLOC_195620	Olfr285	0.0356	0	0	0.303	0
ENSMUST00000096006.2	XLOC_143883	Olfr263	0.0531	0.46	0	0	0
ENSMUST00000049940.4	XLOC_214548	Olfr173	0.0575	0.205	0.409	0.175	1.29
ENSMUST00000089739.1	XLOC_161410	Olfr1513	0.233	0	0	0.0656	0
ENSMUST00000056592.2	XLOC_041709	Olfr1404	0.0769	0.0852	0	0.548	0.268
ENSMUST00000185284.1	XLOC_090664	Olfr1389	0.194	0.0862	0	0	0
ENSMUST00000074543.1	XLOC_090682	Olfr1382	0.176	0.0739	0	0.0318	0
ENSMUST00000060098.1	XLOC_315859	Olfr1317	0.0373	0.509	1.09	0.103	0.0224
ENSMUST00000073322.1	XLOC_315698	Olfr1276	0.233	0.039	0	0.0995	0
ENSMUST00000060795.2	XLOC_313371	Olfr1257	0.0901	0.392	0	0	0
ENSMUST00000074555.6	XLOC_244869	Olfr121	0.0132	0.334	0.0993	0.127	0
ENSMUST00000117978.1	XLOC_294485	Olfr1078-ps1	0.193	0.0415	0	0.171	0
ENSMUST00000046792.8	XLOC_041381	Olfml2b	0	0.563	0	0.112	0
ENSMUST00000021822.5	XLOC_147681	Ogn	0.0579	0.197	1.59	0.186	2.29
ENSMUST00000021822.5	XLOC_147682	Ogn	0.0975	0.369	1.38	0.445	2.45
ENSMUST00000021822.5	XLOC_147683	Ogn	0.0456	0.292	0.902	0.732	2.02
ENSMUST00000021822.5	XLOC_147685	Ogn	0.0859	0.237	0.919	0.148	1.62
ENSMUST00000021822.5	XLOC_147684	Ogn	0.051	0.215	0.91	0.199	1.5
ENSMUST00000054635.7	XLOC_131546	Ofcc1	0.0899	0.285	0	0.0442	0
ENSMUST00000049968.7	XLOC_206635	Odf3b	6.41e-07	0.149	0.987	0.0875	0
ENSMUST00000081966.4	XLOC_200383	Odf1	0.336	0.189	0	0.245	0.259
ENSMUST00000060522.5	XLOC_192118	Oc90	0.0312	0.285	0	0.634	0
ENSMUST00000077667.3	XLOC_306700	Obp2a	0.149	0.0287	0	0.0376	0
ENSMUST00000086122.4	XLOC_462585	Obox3	0.299	0.257	0	0	0
ENSMUST00000086122.4	XLOC_462588	Obox3	0.0172	0.427	0	0.63	0.187
ENSMUST00000053909.7	XLOC_409656	Oas2	0.104	0.374	2.34	1.35	1.65
ENSMUST00000162527.2	XLOC_058899	Nup43	0	0.311	0.665	0	4.76
ENSMUST00000150897.2	XLOC_176838	Nuggc	0.0436	0.136	0	0.239	0
ENSMUST00000043813.1	XLOC_163923	Nudt15	0.0937	0.198	0	0.36	0
ENSMUST00000167453.1	XLOC_236924	Nudt12os	0	0	0	0	2.57
ENSMUST00000145848.1	XLOC_247496	Nudt12os	0.0421	0.66	2.11	1.63	2.88
ENSMUST00000182750.2	XLOC_482584	Ntn5	0	0.551	0.181	0	0
ENSMUST00000147323.2	XLOC_113237	Nt5c1b	0.0451	0.321	0.117	0.049	0
ENSMUST00000065530.7	XLOC_419620	Nsun7	0.0778	0.196	0.15	0.626	0
ENSMUST00000148115.2	XLOC_150289	Nsun2	0.528	6.55	5.49	1.11	5.12
ENSMUST00000148115.2	XLOC_150285	Nsun2	1.24	6.86	6.51	2.14	8.45
ENSMUST00000148115.2	XLOC_150286	Nsun2	1.27	3.52	7.27	0.534	1.58
ENSMUST00000148115.2	XLOC_150288	Nsun2	1.09	1.85	4.87	0.106	0.866
ENSMUST00000148115.2	XLOC_150290	Nsun2	0.718	1.74	7.19	0.513	2.32
ENSMUST00000143716.2	XLOC_150292	Nsun2	1.39	3.18	6.99	1.55	1.51
ENSMUST00000143716.2	XLOC_150291	Nsun2	0.983	1.71	7.11	1.7	1.37
ENSMUST00000148115.2	XLOC_150287	Nsun2	1.13	1.99	6.03	0.556	1.49
ENSMUST00000143704.2	XLOC_364242	Nsmaf	0.341	0.725	6.07	0.484	7.68
ENSMUST00000177141.1	XLOC_173725	Nrg3os	0.186	0.0533	0	0	0
ENSMUST00000166968.3	XLOC_159782	Nrg3	0.179	0.121	0	0.1	0
ENSMUST00000115712.2	XLOC_256059	Nrg2	0.094	0.129	0.589	0.731	0.133
ENSMUST00000129089.1	XLOC_289413	Nr6a1os	0.168	0.521	4.9	1.04	3.71
ENSMUST00000104121.1	XLOC_552226	n-R5s8	0.15	0.292	1.81	0.402	0.413
ENSMUST00000122494.1	XLOC_009096	n-R5s214	0.128	0.0242	0	0.015	0
ENSMUST00000104194.1	XLOC_312478	n-R5s200	0.372	3.98	11	4.93	7.56
ENSMUST00000082864.1	XLOC_379694	n-R5s193	0.0632	0.359	0.0725	0.388	0.0711
ENSMUST00000083096.1	XLOC_445818	n-R5s160	0.0889	0.444	4.03	0.558	3.55
ENSMUST00000027649.8	XLOC_015436	Nr5a2	0.0955	0	0.347	0.722	0
ENSMUST00000058126.9	XLOC_053578	Nr1h4	0.036	0.366	0.0823	0.0361	0.0589
ENSMUST00000070215.7	XLOC_284153	Npm3	0.285	1.19	1.69	0.216	0.648
ENSMUST00000004505.2	XLOC_073356	Npc1l1	0.14	0.0826	0.549	0.856	0.238
ENSMUST00000002053.8	XLOC_462668	Npas1	0.117	0.172	0.98	0.229	1.63
ENSMUST00000087723.3	XLOC_233619	Notch3	0.328	0.246	5.78	1.31	3.57
ENSMUST00000087723.3	XLOC_233620	Notch3	0.253	0.951	3.9	0.814	0.827
ENSMUST00000018610.6	XLOC_093532	Nos2	0	0.15	0	0.588	0.356
ENSMUST00000088029.2	XLOC_004264	Nms	0.0434	0.122	0	0.0636	0.567
ENSMUST00000106045.2	XLOC_493608	Nlrp6	0.0707	0.32	0.106	0	0
ENSMUST00000184509.1	XLOC_461752	Nlrp4d	0.0838	0.505	0	0.128	0
ENSMUST00000142739.2	XLOC_093483	Nlk	0.363	1.08	5.43	1.35	2.71
ENSMUST00000062437.9	XLOC_177304	Nkx2-6	0.0353	0.374	0.109	0.221	0.0551
ENSMUST00000191234.1	XLOC_047488	Nkain2	0.0357	0.292	0	0	0
ENSMUST00000015386.6	XLOC_386419	Nipsnap3a	0.21	0.0834	0	0	0
ENSMUST00000178142.1	XLOC_141630	Nim1k	0.0404	0.0468	1.55	0.34	0.385
ENSMUST00000114337.2	XLOC_028728	Nif3l1	0.118	0.516	6.37	0.113	0.623
ENSMUST00000068681.6	XLOC_009386	Ngef	0.0269	0	0	0.666	0.161
ENSMUST00000068681.6	XLOC_009387	Ngef	0.171	0.111	0.168	0.366	0
ENSMUST00000155821.1	XLOC_373563	Nfib	0.0969	1.17	1.2	0.153	0
ENSMUST00000152023.2	XLOC_391640	Nfia	0.138	0.0962	1.33	0.183	0
ENSMUST00000166055.2	XLOC_031556	Neu2	0.0457	0.156	0	0.662	0
ENSMUST00000166055.2	XLOC_031547	Neu2	0.065	0.0705	0.711	1.03	0
ENSMUST00000166055.2	XLOC_031548	Neu2	0.101	0.403	0.184	0.68	0
ENSMUST00000166055.2	XLOC_031544	Neu2	0.0999	0.209	0.512	1	0.385
ENSMUST00000166055.2	XLOC_031543	Neu2	0.11	0.0374	0.179	0	0.705
ENSMUST00000151472.2	XLOC_322058	Nespas	0.0305	0	0	0.22	0
ENSMUST00000120689.2	XLOC_515905	Nek1	0.0885	0.104	0.315	0.265	1.2
ENSMUST00000074015.5	XLOC_363389	Negr1	0.142	0	0	0	0
ENSMUST00000021794.7	XLOC_131692	Nedd9	0.112	0.104	0	0.263	0
ENSMUST00000173672.1	XLOC_280044	Neat1	7.01	160	769	216	344
ENSMUST00000174287.1	XLOC_280044	Neat1	7.44	115	349	94.2	84.3
ENSMUST00000174829.1	XLOC_280044	Neat1	0.996	20.9	69.8	16.7	20.9
ENSMUST00000070112.5	XLOC_307424	Ndufa8	0.267	0.257	1.91	0	1.49
ENSMUST00000006037.7	XLOC_023291	Ncoa2	0.302	1.73	6.62	2.3	6.39
ENSMUST00000002412.8	XLOC_502227	Ncan	0.0481	0	0	0.964	0
ENSMUST00000090150.5	XLOC_188476	Ncald	0.0565	0.102	0	0.406	0.276
ENSMUST00000190298.1	XLOC_015339	Nav1	0.0957	0.044	0	0.64	1.34
ENSMUST00000112103.1	XLOC_037342	Nav1	0.147	0.232	2.56	0.553	1.64
ENSMUST00000070514.3	XLOC_516599	Nat3	0.206	0.0878	0	0.173	0
ENSMUST00000047309.5	XLOC_477678	Nat14	0.0338	0.426	0.148	0.343	0
ENSMUST00000045713.3	XLOC_073387	Nacad	0.073	0.14	0.117	0.494	0
ENSMUST00000186375.1	XLOC_219561	Naa60	0.672	0	1.05	0	7.54
ENSMUST00000186375.1	XLOC_219562	Naa60	0.0475	0.331	1.72	0.988	5.23
ENSMUST00000151988.2	XLOC_219556	Naa60	0.205	0.476	3.42	0.414	5.98
ENSMUST00000151988.2	XLOC_219558	Naa60	0.314	0.825	1.1	1.07	2.54
ENSMUST00000151988.2	XLOC_219559	Naa60	0.132	0.551	3.12	0.733	2
ENSMUST00000151988.2	XLOC_219557	Naa60	0.177	0.406	1.61	0.329	2.02
ENSMUST00000131859.1	XLOC_419581	N4bp2os	0.241	0.314	3.34	0.559	2.38
ENSMUST00000025211.4	XLOC_256027	Mzb1	0.0462	0.27	0.0771	0.0645	0
ENSMUST00000049784.10	XLOC_116241	Myt1l	0.107	0.117	0.193	0.447	0
ENSMUST00000095580.2	XLOC_051021	Mypn	0.179	0.313	0.184	0.0369	0
ENSMUST00000079590.5	XLOC_072755	Myo1a	0.0176	0.0662	0	0.265	0
ENSMUST00000079590.5	XLOC_072756	Myo1a	0.0432	0.36	0	0.137	0.158
ENSMUST00000148960.2	XLOC_238273	Myl12a	0.0169	0.156	1.45	1.05	0.642
ENSMUST00000108684.2	XLOC_092537	Myh13	0.102	0.0755	0	0	2.09
ENSMUST00000139432.1	XLOC_082852	Mycbpap	0.0521	0.574	0.617	0.932	0.712
ENSMUST00000126642.1	XLOC_085127	Myadml2os	0.0539	0.0281	0	0.299	0
ENSMUST00000081919.6	XLOC_387105	Musk	0.0774	0	0	1.04	0
ENSMUST00000151005.1	XLOC_387276	Mup-ps4	0.23	0	0	0.0867	0.158
ENSMUST00000118437.1	XLOC_387329	Mup-ps14	0.0305	0.209	0	0.376	0
ENSMUST00000082287.2	XLOC_370883	Mup5	0.0866	0.0535	0.0801	0.478	0.0608
ENSMUST00000082399.1	XLOC_550421	mt-Tn	2.43	5.19	6.77	13.3	7.83
ENSMUST00000082390.1	XLOC_550417	mt-Rnr2	21.2	0	453	0	0
ENSMUST00000025077.6	XLOC_262972	Mtpap	0.199	0.0395	0.332	0.349	1.45
ENSMUST00000114081.1	XLOC_556786	Mtcp1	0.000532	0.00926	0.122	0.000364	2.36
ENSMUST00000114081.1	XLOC_556786	Mtcp1	0.267	1.12	6.47	1.5	2.21
ENSMUST00000058665.9	XLOC_466030	Mtag2	0.194	0	0.00394	0.733	0
ENSMUST00000136683.1	XLOC_466030	Mtag2	0	0.316	1.47	0	0
ENSMUST00000027269.6	XLOC_028215	Mstn	0.193	0.0321	0	0.0386	0.126
ENSMUST00000025636.7	XLOC_274372	Ms4a8a	0.0543	0.804	0.361	0.313	0
ENSMUST00000025636.7	XLOC_274371	Ms4a8a	0.0563	0.232	0	0	0
ENSMUST00000073380.7	XLOC_274382	Ms4a13	0.0691	0.233	0	0.0326	0
ENSMUST00000186228.1	XLOC_274384	Ms4a12	0.189	0.994	0	0.275	0
ENSMUST00000072748.7	XLOC_274352	Ms4a10	0.127	0.297	0.0577	0.293	0
ENSMUST00000169159.2	XLOC_274385	Ms4a1	0.0886	0.243	0.663	0.57	0
ENSMUST00000076037.3	XLOC_154292	Mrps36	0	0	0	0	0.475
ENSMUST00000024763.4	XLOC_235499	Mrps18a	6.19e-06	4.08e-05	0.000337	0	0.88
ENSMUST00000061444.3	XLOC_158241	Mrps16	0.145	0.311	0	0	0
ENSMUST00000152261.2	XLOC_415326	Mrpl33	0.23	0.442	0.734	0	3.38
ENSMUST00000142394.2	XLOC_415335	Mrpl33	0.104	0.447	3.43	0.299	2.68
ENSMUST00000142394.2	XLOC_415331	Mrpl33	0.0849	0.465	1.9	0.142	0.952
ENSMUST00000188494.1	XLOC_006549	Mpp4	0.0603	0.576	0	0.248	0.208
ENSMUST00000031937.3	XLOC_432248	Moxd2	0.0461	0.349	0	0.144	0
ENSMUST00000146993.2	XLOC_206614	Mov10l1	0.0497	0.0779	0.259	0.697	0.106
ENSMUST00000146993.2	XLOC_206615	Mov10l1	0	0.0981	0.312	0.596	0.282
ENSMUST00000112248.3	XLOC_559109	Mospd2	0.000137	0.272	0	0.12	0
ENSMUST00000064231.7	XLOC_472462	Mogat2	0.0701	0.106	0	0.368	0
ENSMUST00000102975.4	XLOC_368053	Mob3b	0.0365	0.0883	0.277	0.57	0
ENSMUST00000180832.1	XLOC_090903	mmu-mir-3061	0.314	2.91	10.8	3.32	7.23
ENSMUST00000111908.1	XLOC_173129	Mmrn2	0.184	0.658	3.25	0.698	1.5
ENSMUST00000120900.2	XLOC_537499	Mmp27	0.0366	0.624	0	0	0.216
ENSMUST00000034492.5	XLOC_537477	Mmp1a	0.313	0.0713	0	0.0916	0
ENSMUST00000029400.1	XLOC_351920	Mme	0.0799	0.118	0.0313	0.422	0.12
ENSMUST00000005507.4	XLOC_426717	Mlxipl	0.113	0.0691	0.241	0.52	0.067
ENSMUST00000065482.5	XLOC_335352	Mllt11	0.123	1.16	0.429	0.499	0.345
ENSMUST00000114671.2	XLOC_306006	Mllt10	0.523	0.841	5.66	3.59	3.95
ENSMUST00000139185.1	XLOC_447876	Mkln1os	0.289	0.437	2.33	0.488	0.647
ENSMUST00000144232.2	XLOC_431482	Mkln1os	0.287	0.409	1.97	0.49	0.38
ENSMUST00000083506.1	XLOC_535210	Mirlet7g	0.406	1.7	8.22	1.5	6.13
ENSMUST00000175029.1	XLOC_528287	Mirlet7a-2	0.106	0.229	2.23	0.343	0.695
ENSMUST00000183084.1	XLOC_110845	Mirg	0.103	5.85e-05	6.43e-05	0.342	6.02e-05
ENSMUST00000183950.1	XLOC_060764	Mir7663	0.317	1.92	7.68	1.77	2.89
ENSMUST00000183825.1	XLOC_457364	Mir7660	0.0126	0.3	0	0.274	0.0824
ENSMUST00000104751.2	XLOC_552119	Mir743b	0.114	0	0	0	0
ENSMUST00000184622.1	XLOC_111489	Mir7094-2	0.107	0	0	0.544	0.112
ENSMUST00000102208.1	XLOC_408702	Mir701	0.232	0.278	2.72	0.252	0.372
ENSMUST00000102257.1	XLOC_442300	Mir680-1	0.185	0.107	0.122	0.332	0
ENSMUST00000102358.1	XLOC_125517	Mir665	0.0426	0.0629	0	0.617	0
ENSMUST00000184064.1	XLOC_406901	Mir6415	0.045	0.148	0.156	0.808	0
ENSMUST00000184541.1	XLOC_393639	Mir6398	0.294	2.07	9.15	1.87	6.03
ENSMUST00000184470.1	XLOC_433281	Mir6371	0.126	0.193	1.36	0.11	0.277
ENSMUST00000183596.1	XLOC_031338	Mir6353	0.199	0.866	4.18	1.38	0.932
ENSMUST00000093630.1	XLOC_554927	Mir532	0.164	0.648	2.85	0.463	0.946
ENSMUST00000175217.1	XLOC_307678	Mir5128	0.203	0.838	3.84	1.16	1.84
ENSMUST00000093567.1	XLOC_431919	Mir490	0.103	0.153	1.15	0.187	0.0896
ENSMUST00000116924.1	XLOC_143556	Mir466i	0.86	3.73	18.1	3.73	8.34
ENSMUST00000116930.1	XLOC_150541	Mir466f-4	0.101	0.463	0.114	0.533	0.208
ENSMUST00000174892.1	XLOC_044039	Mir3962	0.0614	0.392	0.149	0.0611	0
ENSMUST00000083531.1	XLOC_193918	Mir33	0.528	2.21	9.65	2.92	3.84
ENSMUST00000175301.1	XLOC_531137	Mir3109	0.422	5.31	26.7	4.24	9.07
ENSMUST00000083655.1	XLOC_081974	Mir301	0.0904	0.595	3.68	0.754	3.65
ENSMUST00000149940.1	XLOC_081144	Mir22hg	0.741	6.85	26.8	4.64	20
ENSMUST00000134345.1	XLOC_081144	Mir22hg	0.348	2.93	14.9	3.42	7.78
ENSMUST00000083621.1	XLOC_233840	Mir219a-1	0.0963	0.478	2.59	0.465	0.529
ENSMUST00000157839.1	XLOC_553918	Mir1970	0.192	0.617	2.85	0.493	1.48
ENSMUST00000083549.1	XLOC_518397	Mir181c	0.244	0.397	0	0	0
ENSMUST00000134140.2	XLOC_169847	Mir17hg	0.436	1.65	7.24	2.28	9.47
ENSMUST00000182244.2	XLOC_270177	Mir143hg	0.392	1.1	23.8	1.07	0.962
ENSMUST00000186390.1	XLOC_270177	Mir143hg	0.165	0	5.21	0	0.0369
ENSMUST00000182244.2	XLOC_270177	Mir143hg	0.000567	0.00345	0.835	0.23	0
ENSMUST00000186390.1	XLOC_270177	Mir143hg	0.455	0	0.495	0.408	0.368
ENSMUST00000083538.1	XLOC_216869	Mir125b-2	0.17	0.584	5.41	0.926	3.04
ENSMUST00000182953.2	XLOC_424694	Miat	0.105	0.000166	0.00107	0.2	0
ENSMUST00000081510.2	XLOC_493107	Mgmt	0.108	0.185	0.14	0.466	0
ENSMUST00000144548.3	XLOC_015047	Mfsd4	0.212	1.92	2.28	0	0
ENSMUST00000144548.3	XLOC_015045	Mfsd4	0.123	0.955	0.301	0.373	0.244
ENSMUST00000144548.3	XLOC_015040	Mfsd4	0.0727	0.154	1.7	1.22	0.373
ENSMUST00000144548.3	XLOC_015042	Mfsd4	0.0843	0.487	0.404	0.159	0
ENSMUST00000154989.1	XLOC_498168	Mfhas1	0.0514	0	0	0.656	0
ENSMUST00000061421.3	XLOC_004902	Mettl21c	0.127	0.789	4.4	0.184	0.527
ENSMUST00000036742.8	XLOC_085202	Metrnl	0.155	0.845	4.14	1.08	2.46
ENSMUST00000139045.2	XLOC_311040	Metap1d	0.0313	0.61	0.226	0.0914	0.783
ENSMUST00000089178.4	XLOC_205844	Mei1	0.0648	0.0818	0	0.318	0
ENSMUST00000093829.3	XLOC_544213	Megf11	0.245	1.19	5.74	1.16	2.85
ENSMUST00000128458.2	XLOC_110798	Meg3	0.186	0.0273	0	0.652	0
ENSMUST00000150851.1	XLOC_110798	Meg3	0	0.343	0	0	0
ENSMUST00000143836.2	XLOC_110798	Meg3	0.00547	0.391	2.48	0.431	1.29
ENSMUST00000003536.8	XLOC_463832	Med29	0.08	0.167	0.371	0.581	0
ENSMUST00000113830.5	XLOC_307023	Med27	0.0834	0.073	0	0.922	0.382
ENSMUST00000113830.5	XLOC_307021	Med27	0.0947	0.102	0.63	0.866	0.401
ENSMUST00000100816.4	XLOC_409327	Med13l	0.357	2.01	10.8	1.91	7.31
ENSMUST00000043624.8	XLOC_081901	Med13	0	1.44	5.83	9.92	3.5
ENSMUST00000164225.1	XLOC_351242	Med12l	0	0	0.503	0	2.23
ENSMUST00000125611.2	XLOC_347135	Mecomos	1.6	4.46	22.4	2.86	4.87
ENSMUST00000125611.2	XLOC_347134	Mecomos	1.07	5.14	17.8	2.58	4.1
ENSMUST00000125611.2	XLOC_347133	Mecomos	0.959	2.93	12	0.892	3.55
ENSMUST00000173827.1	XLOC_326636	Mecomos	0.696	0.793	7.49	0.649	1.47
ENSMUST00000161168.1	XLOC_065260	Mcu	1.18	7.14	31.4	4.47	4.14
ENSMUST00000161435.1	XLOC_065260	Mcu	0.28	2	8.78	1.54	0.869
ENSMUST00000000365.2	XLOC_551462	Mcts1	0.216	2.61	8.04	3.54	6.21
ENSMUST00000000365.2	XLOC_551462	Mcts1	0.282	1.24	4.99	1.75	4.17
ENSMUST00000043249.8	XLOC_162056	Mcpt4	0.0745	0.576	0	0.143	0.401
ENSMUST00000015576.4	XLOC_175881	Mcpt2	0.105	0.0788	0	0.365	0
ENSMUST00000015576.4	XLOC_175880	Mcpt2	0.225	0.0651	0.2	0	0
ENSMUST00000022836.4	XLOC_175873	Mcpt1	0.0148	0	0	0.589	0
ENSMUST00000039412.9	XLOC_510657	Mcph1	0.0835	0.385	0	1.25	0.26
ENSMUST00000039412.9	XLOC_510655	Mcph1	0.0343	0.116	0.125	0.661	0.398
ENSMUST00000039412.9	XLOC_510662	Mcph1	0.0894	0.452	0.313	0.359	0
ENSMUST00000039450.4	XLOC_361925	Mcoln3	0.0894	0.756	0.327	0	0
ENSMUST00000039450.4	XLOC_361924	Mcoln3	0.0521	0.147	0	0.277	0
ENSMUST00000075540.5	XLOC_050011	Mcm9	0.468	1.5	3.57	3.09	3.01
ENSMUST00000095456.4	XLOC_510159	Mcf2l	0.132	0	0.13	0.531	0.0956
ENSMUST00000095456.4	XLOC_510157	Mcf2l	0.0386	0.0442	0.805	0.088	0
ENSMUST00000052347.6	XLOC_259893	Mc2r	0.239	0.0429	0.131	0.157	0
ENSMUST00000099087.2	XLOC_330925	Mbnl1	0.474	2.2	12.5	1.86	7.3
ENSMUST00000020899.4	XLOC_112939	Matn3	0.135	0	0	0.166	0
ENSMUST00000047286.6	XLOC_174013	Mat1a	0.0296	0.437	0	0.807	0
ENSMUST00000109741.3	XLOC_503858	Mast1	0.191	1.16	3.86	0.766	2.06
ENSMUST00000089015.4	XLOC_231564	Mas1	0.188	0.374	1.96	0.246	0.153
ENSMUST00000146459.1	XLOC_415246	Mapre3	0.0186	0.376	0.141	0.553	0.341
ENSMUST00000112471.3	XLOC_558984	Map7d2	0	0.218	0	0	0
ENSMUST00000123544.1	XLOC_091797	Map2k3os	0.0941	0.514	0.721	0.401	1.98
ENSMUST00000159620.3	XLOC_535270	Manf	0.571	0.373	1.2	0	8.85
ENSMUST00000159620.3	XLOC_535268	Manf	0.237	1.47	5.6	2.65	1.35
ENSMUST00000159620.3	XLOC_535272	Manf	0.218	0.621	4.86	1.06	3.69
ENSMUST00000159620.3	XLOC_535269	Manf	0.285	1.18	4.17	1.24	1.41
ENSMUST00000142077.2	XLOC_543558	Man2c1os	0	0.854	0.852	0.0879	0.488
ENSMUST00000125333.2	XLOC_543558	Man2c1os	0.0804	0.343	2.1	0.289	0.801
ENSMUST00000059458.4	XLOC_078624	Maml1	0.103	0.289	0	0.625	0.0859
ENSMUST00000059458.4	XLOC_078620	Maml1	0.108	0.316	0.67	0.119	1.3
ENSMUST00000172812.2	XLOC_280041	Malat1	123	1490	5820	1570	2450
ENSMUST00000174808.1	XLOC_280041	Malat1	3.96	11.1	384	39.8	460
ENSMUST00000173499.1	XLOC_280041	Malat1	6.02	577	1800	669	1030
ENSMUST00000173523.1	XLOC_280041	Malat1	0	775	564	902	1150
ENSMUST00000173314.1	XLOC_280041	Malat1	27.4	154	619	225	192
ENSMUST00000173523.1	XLOC_280041	Malat1	0.942	13.6	2.46	0.453	12.6
ENSMUST00000028854.9	XLOC_317271	Mal	5.12	48.2	107	59.8	0
ENSMUST00000028854.9	XLOC_317271	Mal	0.0502	0.943	1.32	1.41	1.14
ENSMUST00000113955.1	XLOC_552780	Mageb18	0.0377	0.266	0	0	0
ENSMUST00000020554.6	XLOC_067216	Madcam1	0.0146	0.0327	0	0.477	0
ENSMUST00000031534.7	XLOC_411368	Mad1l1	0.0177	0.0861	0.277	0.548	0
ENSMUST00000151538.1	XLOC_300302	Macrod2os1	0.105	0.301	0	0.0419	0
ENSMUST00000151538.1	XLOC_300296	Macrod2os1	0.104	0.119	0.482	0.542	0
ENSMUST00000151538.1	XLOC_300294	Macrod2os1	0.244	0	0	0.207	0.266
ENSMUST00000110064.2	XLOC_318581	Macrod2	0.171	0.159	0	0	0
ENSMUST00000040261.5	XLOC_280126	Macrod1	0.0975	0.228	2.31	0.205	1.14
ENSMUST00000097897.5	XLOC_377299	Macf1	0.0951	0.0247	1.11	0.13	0.262
ENSMUST00000075422.4	XLOC_350758	Mab21l1	0.0634	0.867	2.12	0.314	3.74
ENSMUST00000165754.2	XLOC_536795	Lztfl1	0.161	0.0558	0	0.937	0.46
ENSMUST00000165754.2	XLOC_536796	Lztfl1	0.0553	0.0353	0.636	0.694	0.258
ENSMUST00000156364.1	XLOC_550127	Lyzl4os	0	0.483	0	0	15.3
ENSMUST00000156364.1	XLOC_550126	Lyzl4os	0.502	0.088	0.296	0.241	0
ENSMUST00000077706.4	XLOC_536610	Lyzl4	0.0801	0.0225	0.0734	0.413	0.118
ENSMUST00000023259.9	XLOC_205194	Lynx1	0.159	0.304	2.58	0.785	0.346
ENSMUST00000026881.5	XLOC_001589	Ly96	0.151	1.08	4.93	1.52	1.09
ENSMUST00000026881.5	XLOC_001589	Ly96	0.192	0.815	3.82	0.668	1.09
ENSMUST00000021860.5	XLOC_146094	Ly86	0.0899	0.333	0	0.0781	0.0785
ENSMUST00000058981.2	XLOC_331830	Lxn	0.689	1.25	1.34	0.585	15.6
ENSMUST00000082373.6	XLOC_483764	Luzp2	0.137	0.421	0	0	0
ENSMUST00000187695.1	XLOC_212407	Lsamp	0.0457	0.122	1.61	0.222	0.19
ENSMUST00000055662.2	XLOC_172768	Lrtm1	0.0305	0.15	0	0.953	0
ENSMUST00000055662.2	XLOC_172767	Lrtm1	0.13	0.0818	1.15	0.206	0
ENSMUST00000105439.1	XLOC_051048	Lrrtm3	0.17	0	0	0.154	0
ENSMUST00000105439.1	XLOC_051040	Lrrtm3	0.285	0.06	0.394	0	0
ENSMUST00000043884.4	XLOC_102783	Lrrn3	0.0304	0.0677	0.824	0.685	2.16
ENSMUST00000043884.4	XLOC_102782	Lrrn3	0.106	0.258	0.461	0.284	1.45
ENSMUST00000043884.4	XLOC_102780	Lrrn3	0.0655	0.279	0.306	0.208	1.22
ENSMUST00000128647.1	XLOC_079803	Lrrc75aos2	0.000259	0.274	1.43	0	0
ENSMUST00000070458.5	XLOC_477079	Lrrc56	0.000961	0	0	0.156	0
ENSMUST00000099930.3	XLOC_294241	Lrrc55	0.0689	0.247	0.379	0.493	0
ENSMUST00000036643.4	XLOC_040935	Lrrc52	0.0345	1.43	0.579	1.69	0.502
ENSMUST00000135431.2	XLOC_314126	Lrrc4c	0.274	0.135	0	0	0
ENSMUST00000135431.2	XLOC_314130	Lrrc4c	0.0392	0.279	0	0	0
ENSMUST00000135431.2	XLOC_314136	Lrrc4c	0.375	0.197	0.203	0.083	0.148
ENSMUST00000135431.2	XLOC_314124	Lrrc4c	0.157	0.0543	0	0.034	0
ENSMUST00000150323.1	XLOC_392358	Lrp8os2	0	0	0	0	0.901
ENSMUST00000070189.4	XLOC_448052	Lrguk	0.0401	0.583	0.0723	0.137	0.262
ENSMUST00000190954.1	XLOC_480344	Lrfn1	0	0.227	0	0.659	0
ENSMUST00000023491.7	XLOC_223027	Lrch3	0.0713	0.287	0.493	0.594	3.69
ENSMUST00000023491.7	XLOC_223028	Lrch3	0	0.28	0.367	0.15	1.45
ENSMUST00000044405.7	XLOC_177819	Lpar6	0.188	0.69	3.16	0.696	1.33
ENSMUST00000058150.7	XLOC_334899	Lor	0.0624	0.179	0.582	0.375	2.66
ENSMUST00000111377.2	XLOC_040987	Lmx1a	0.0594	0.279	0	0.0295	0.115
ENSMUST00000111140.2	XLOC_314960	Lmo2	0.0809	0.129	0.517	0.598	0
ENSMUST00000023497.2	XLOC_223036	Lmln	0.144	0.187	0	0.0405	0
ENSMUST00000062058.3	XLOC_356085	Lix1l	0.0668	0.33	2.57	0.288	0.658
ENSMUST00000188611.1	XLOC_447870	Lincpint	1.01	6.34	22.8	8	10.8
ENSMUST00000179324.1	XLOC_138982	Lincenc1	0	0	0	0	1.23
ENSMUST00000112030.3	XLOC_015721	Lhx9	0	0	0	0.975	0
ENSMUST00000033241.5	XLOC_492616	Lhpp	0.0228	0.22	1.38	0	0
ENSMUST00000033241.5	XLOC_492610	Lhpp	0.0669	0.0631	0.0919	0.625	0.285
ENSMUST00000047028.8	XLOC_087550	Lgalsl	0.163	0.306	2.06	1.73	1.34
ENSMUST00000058790.6	XLOC_296429	Ldlrad3	0.193	0.114	1.04	0.216	0
ENSMUST00000014545.5	XLOC_482658	Ldhc	0.0874	0.356	0	0.412	0
ENSMUST00000046234.3	XLOC_355599	Lce3b	0.098	0.371	0.052	0.13	0.0372
ENSMUST00000090866.1	XLOC_335015	Lce1i	0.166	0.11	0	0	0
ENSMUST00000113804.2	XLOC_230484	Lca5l	0.142	0.725	2.36	0.714	0.338
ENSMUST00000034791.9	XLOC_532573	Lca5	0.117	0.0601	0.359	0.846	0.436
ENSMUST00000098782.3	XLOC_529330	Layn	0	0	0	1.02	0.295
ENSMUST00000050077.9	XLOC_450647	Lancl2	0.0761	0.116	0.91	0.734	0.128
ENSMUST00000145735.1	XLOC_357343	Lamtor5	0.125	0.19	1.92	0.319	0.86
ENSMUST00000062789.9	XLOC_178361	Lacc1	0.208	0.804	3.63	0.565	1.55
ENSMUST00000172620.2	XLOC_205805	L3mbtl2	0.0179	0.0798	0.376	0.687	0.199
ENSMUST00000081945.3	XLOC_195890	Krt83	1.38	4.96	16.5	5.27	4.39
ENSMUST00000023713.8	XLOC_195911	Krt82	0.0339	0.344	0	0.0919	0
ENSMUST00000061185.6	XLOC_195897	Krt81	0.0626	0.0357	0.239	0.516	0.108
ENSMUST00000087996.5	XLOC_195969	Krt77	0.109	0.0838	0	0.44	0.0797
ENSMUST00000088018.3	XLOC_195948	Krt74	0.113	1.69	0	0	0
ENSMUST00000071104.4	XLOC_195952	Krt72	0.179	0.294	0.145	0.0578	0
ENSMUST00000017255.3	XLOC_083271	Krt24	0.256	0	0	0	0
ENSMUST00000168700.2	XLOC_452425	Krcc1	0	2.73	15.1	5.57	29.8
ENSMUST00000168700.2	XLOC_452424	Krcc1	0	1.01	6.07	0.759	13
ENSMUST00000072363.4	XLOC_335026	Kprp	0.061	0.107	0	0.412	0.102
ENSMUST00000172991.1	XLOC_223170	Kpna1	0	0.302	0	0.973	0
ENSMUST00000115349.3	XLOC_210596	Kng2	0.012	0.0302	0	0.308	0.0707
ENSMUST00000115349.3	XLOC_210597	Kng2	0.123	0.108	0.343	0.512	0
ENSMUST00000168919.2	XLOC_458721	Klrk1	0.01	0.0485	3.52e-05	0	0.495
ENSMUST00000168919.2	XLOC_458721	Klrk1	4.29e-05	0.0863	0	0	0.41
ENSMUST00000032512.9	XLOC_442165	Klrb1a	0.0905	0.254	0	0.217	0
ENSMUST00000112110.2	XLOC_458605	Klrb1	0.247	0	0	0	0
ENSMUST00000112110.2	XLOC_442179	Klrb1	0.195	0	0	0	0
ENSMUST00000005891.5	XLOC_482375	Klk9	0.262	0	0.925	0.375	4.39
ENSMUST00000066834.6	XLOC_482367	Klk13	0.263	0.197	0.14	0.69	1.04
ENSMUST00000066834.6	XLOC_482368	Klk13	0.162	0.153	0	0.268	0.837
ENSMUST00000022666.7	XLOC_166950	Klhl1	0.0243	0.214	1.31	0.0372	0
ENSMUST00000022666.7	XLOC_166949	Klhl1	0.0235	0.188	1.53	0.151	0.202
ENSMUST00000036884.1	XLOC_275955	Klf9	0.227	1.7	9.48	1.94	2.66
ENSMUST00000005279.6	XLOC_181375	Klf5	0.0408	0.8	3.17	1.89	6.45
ENSMUST00000084948.5	XLOC_549016	Kif9	0.0776	0.243	1.61	0.145	0.373
ENSMUST00000124774.1	XLOC_300363	Kif16bos	0.0466	0.191	0	0	0
ENSMUST00000031899.8	XLOC_432414	Kel	0.0633	0.0563	0	0	0.608
ENSMUST00000123407.2	XLOC_280760	Keg1	0.151	0.115	0	0	0
ENSMUST00000033010.3	XLOC_492000	Kdm8	0.129	0.254	1.63	0.113	0.334
ENSMUST00000129924.1	XLOC_080536	Kdm6bos	0.182	1.76	3.89	1.6	1.66
ENSMUST00000172729.1	XLOC_409789	Kdm2b	0.105	0.221	1.96	0.322	0.789
ENSMUST00000050120.2	XLOC_178186	Kctd4	0.147	1.04	4.74	1.12	3.09
ENSMUST00000050120.2	XLOC_178185	Kctd4	0.199	0.978	4.41	1.2	2.83
ENSMUST00000050120.2	XLOC_178184	Kctd4	0.159	1.14	3.69	0.842	2.14
ENSMUST00000163061.2	XLOC_006502	Kctd18	0.0548	0.535	0.845	0.913	1.73
ENSMUST00000091927.4	XLOC_267482	Kctd16	0.0524	1.34	0	0	0.551
ENSMUST00000051184.8	XLOC_176475	Kcnrg	0.128	0.344	1.92	0.107	2.53
ENSMUST00000185789.1	XLOC_493866	Kcnq1ot1	0.315	1.6	6.64	1.96	5.28
ENSMUST00000119310.2	XLOC_347320	Kcnmb2	0.0625	0.359	0	0.0699	0.212
ENSMUST00000020362.2	XLOC_089051	Kcnmb1	0.0334	0.0744	0.479	1.42	0
ENSMUST00000067101.4	XLOC_309506	Kcnj3	0.119	0.342	0	0.062	0
ENSMUST00000180023.2	XLOC_084226	Kcnj16	0.0559	0.0911	1.49	0.445	0.175
ENSMUST00000175660.2	XLOC_401477	Kcnip4	0.244	0.837	4.15	0.816	2.06
ENSMUST00000154760.1	XLOC_076858	Kcnip1	0.121	0.249	2.64	0.556	0.118
ENSMUST00000039366.10	XLOC_246817	Kcnh8	0.081	0.145	0	0.29	0
ENSMUST00000107361.3	XLOC_083439	Kcnh4	0.0256	0.248	0	0.252	1.16
ENSMUST00000051482.1	XLOC_239754	Kcng3	0.136	0.204	0	0	0
ENSMUST00000081542.5	XLOC_446955	Kcnd2	0.179	0.12	0	0.102	0
ENSMUST00000136196.1	XLOC_092671	Kcnab3os	0.0294	0.0698	0.228	0.374	0
ENSMUST00000049230.9	XLOC_352122	Kcnab1	0.06	0	0.367	0.16	3.25
ENSMUST00000049230.9	XLOC_352125	Kcnab1	0.0713	0.351	0.157	0.131	1.68
ENSMUST00000049230.9	XLOC_352123	Kcnab1	0.0855	0	0.454	0.95	0.58
ENSMUST00000126153.2	XLOC_260925	Katnal2	0.0358	0	0.293	0.683	0.127
ENSMUST00000125102.1	XLOC_558761	Kantr	0	0	3.83	0	0
ENSMUST00000133455.1	XLOC_391697	Kank4os	0.213	0.536	0.419	0.832	0
ENSMUST00000133455.1	XLOC_375347	Kank4os	0.0874	0.162	0.359	0.598	0.175
ENSMUST00000172649.2	XLOC_244358	Kank3	0.0883	0.344	0.633	0.911	1.15
ENSMUST00000038382.4	XLOC_001649	Jph1	0.0176	0.191	0.407	0.815	0.207
ENSMUST00000106111.2	XLOC_493401	Jakmip3	0.0633	0.202	0	0.673	0.305
ENSMUST00000114002.3	XLOC_230041	Itsn1	0.0938	0.663	0.671	1.41	0.277
ENSMUST00000114002.3	XLOC_230053	Itsn1	0.0669	0.689	0.183	0.454	0.178
ENSMUST00000114002.3	XLOC_230052	Itsn1	0.165	0.0591	0	0.449	0.134
ENSMUST00000114002.3	XLOC_230055	Itsn1	0.0813	0.0346	0.198	0.451	0
ENSMUST00000114002.3	XLOC_230042	Itsn1	0.0332	0.453	0.755	0.217	0
ENSMUST00000001327.4	XLOC_207947	Itgb7	0.118	0.263	1.65	0.435	2.17
ENSMUST00000123830.2	XLOC_375479	Itgb3bp	0.202	0.103	2.35	0	0
ENSMUST00000123830.2	XLOC_375471	Itgb3bp	0.174	0.701	4	0.738	0.44
ENSMUST00000123830.2	XLOC_375481	Itgb3bp	0.134	0.0978	2.18	0.304	0.711
ENSMUST00000123830.2	XLOC_375473	Itgb3bp	0.151	0.386	2.53	0.567	0.545
ENSMUST00000123830.2	XLOC_375476	Itgb3bp	0.111	0.132	1.84	0.424	0.627
ENSMUST00000113773.1	XLOC_219309	Itgb2l	1.03	1.87	11	1.28	2.19
ENSMUST00000000161.8	XLOC_219310	Itgb2l	1.01	1.58	9.81	2.4	1.38
ENSMUST00000120375.2	XLOC_082929	Itga3	0.171	1.02	5.48	0.765	1.58
ENSMUST00000021667.5	XLOC_108014	Isca2	0	2.05	0.591	1.51	1.66
ENSMUST00000021667.5	XLOC_108014	Isca2	0.000225	1.16	3.18	0.0238	3.56
ENSMUST00000021667.5	XLOC_108014	Isca2	0.265	0.519	1.8	1.76	0.636
ENSMUST00000034041.7	XLOC_499464	Irf2	0.4	2.67	12.2	2.47	5.73
ENSMUST00000042322.5	XLOC_530614	Iqch	0.482	0	0	0	0
ENSMUST00000042322.5	XLOC_530603	Iqch	0.0608	0.0292	0	0.0353	1.25
ENSMUST00000042322.5	XLOC_530613	Iqch	0.221	0.0517	0	0.13	0
ENSMUST00000085113.4	XLOC_548767	Iqcf5	0.115	0.383	0.21	0.448	0
ENSMUST00000062917.9	XLOC_535242	Iqcf3	0.0871	0.399	0.124	0.514	0.224
ENSMUST00000084731.3	XLOC_490311	Ipo7	0.197	1.19	7.71	0	16.5
ENSMUST00000053959.6	XLOC_162751	Ints6	0	0.628	1.09	1.36	1.76
ENSMUST00000018212.7	XLOC_081898	Ints2	0.104	0.909	4.42	0.263	1.92
ENSMUST00000186786.1	XLOC_006917	Ino80dos	0.184	2.82	12.9	4.1	6.03
ENSMUST00000186436.1	XLOC_006917	Ino80dos	0.0325	0.331	0	0.139	0
ENSMUST00000095063.5	XLOC_387225	Inip	0.177	0.698	3.49	0.643	1.39
ENSMUST00000132121.2	XLOC_117566	Immp2l	0.0224	0	0.159	0.772	0.121
ENSMUST00000020518.5	XLOC_076738	Il9r	0.0522	0.231	0	0.0216	0
ENSMUST00000020185.3	XLOC_060445	Il20ra	0.076	0.275	0	0.0565	0
ENSMUST00000020185.3	XLOC_060444	Il20ra	0.0798	0.291	0	0.281	0.072
ENSMUST00000096129.3	XLOC_222255	Il1rap	0.0463	0.231	0.0876	0.589	0
ENSMUST00000028363.1	XLOC_288196	Il1f8	0.0492	0.0739	0.134	0.256	1.27
ENSMUST00000028363.1	XLOC_306557	Il1f8	0.107	0.258	0	0.203	0
ENSMUST00000168775.1	XLOC_299118	Il1bos	0.0325	0.201	0.000686	0	0
ENSMUST00000034148.6	XLOC_518206	Il15	0.0715	0	1.77	0.388	0.159
ENSMUST00000020650.1	XLOC_078932	Il13	0	0.379	0.264	1.12	0
ENSMUST00000117441.2	XLOC_435334	Il12rb2	0.23	0.676	2.92	0.712	2.81
ENSMUST00000000808.7	XLOC_516873	Il12rb1	0.0596	0.381	0	0.205	0.122
ENSMUST00000065433.6	XLOC_086174	Ikzf1	0.127	0.327	0.219	0.419	0
ENSMUST00000047194.2	XLOC_474818	Igsf6	0.273	0.903	8.33	3.41	2.21
ENSMUST00000047194.2	XLOC_474815	Igsf6	0.317	1.11	7.35	2.53	1.35
ENSMUST00000047194.2	XLOC_474816	Igsf6	0.332	1.34	6.08	1.48	3.24
ENSMUST00000047194.2	XLOC_474814	Igsf6	0.346	1.22	5.84	1.68	2.66
ENSMUST00000047194.2	XLOC_474819	Igsf6	0.354	1.2	4.84	2.22	2.41
ENSMUST00000107974.1	XLOC_465825	Iglon5	0.129	0.206	0.572	1.22	2.3
ENSMUST00000103483.1	XLOC_111449	Ighv3-8	0.145	0.285	0	0.238	0
ENSMUST00000103476.1	XLOC_111420	Ighv3-3	0.201	0.166	0	0.0534	0.586
ENSMUST00000103467.1	XLOC_111382	Ighv14-2	0.226	0	0	0.0427	0.0712
ENSMUST00000178909.1	XLOC_111263	Ighd5-8	0.011	0.0985	0	0.308	0
ENSMUST00000152973.1	XLOC_479346	Igfl3	0.0428	0.088	0.807	0.0494	1.1
ENSMUST00000124393.1	XLOC_477233	Igf2os	0.0521	0	0	0	1.01
ENSMUST00000034961.4	XLOC_544249	Igdcc3	0.0494	0.232	0.685	0.921	0
ENSMUST00000058595.6	XLOC_384490	Ifnk	0.314	1.03	6.24	0.718	1.52
ENSMUST00000041993.2	XLOC_460374	Iapp	0.118	0.439	0.263	0.168	1.23
ENSMUST00000181592.1	XLOC_283552	I830134H01Rik	0.00307	0.00023	2.27e-05	0.209	0.562
ENSMUST00000027560.6	XLOC_270252	Htr4	0.0557	0.0709	0.0694	0.388	0.0493
ENSMUST00000166224.2	XLOC_134682	Hsd17b3	0.053	0.0383	0	0.546	0
ENSMUST00000034304.7	XLOC_522606	Hsd17b2	0.116	0.268	0.132	0.77	0.0594
ENSMUST00000034363.5	XLOC_521268	Hsd11b2	0.0457	0.052	1.62	0.138	0.324
ENSMUST00000167191.2	XLOC_062379	Hs3st5	0.0324	0.229	0.0865	0.479	0
ENSMUST00000085351.4	XLOC_482556	Hrc	0.12	0.0897	0.445	0.581	1.54
ENSMUST00000139005.1	XLOC_311383	Hoxd3os1	0.245	1.16	6.89	0.777	3.44
ENSMUST00000156342.1	XLOC_311383	Hoxd3os1	0.269	0.172	2.54	0.331	2.38
ENSMUST00000132326.1	XLOC_311383	Hoxd3os1	0.328	0.726	4.23	2.07	4.4
ENSMUST00000150698.1	XLOC_083044	Hoxb5os	0.801	6.72	33.1	10.1	20.8
ENSMUST00000150698.1	XLOC_095184	Hoxb5os	0.105	0.419	0.446	0.709	2.24
ENSMUST00000150698.1	XLOC_095184	Hoxb5os	0	0.0739	0.775	0	0
ENSMUST00000131275.2	XLOC_095186	Hoxb3os	0.305	1.56	6.95	1.53	5.12
ENSMUST00000136806.2	XLOC_449966	Hoxaas3	0.0857	0.871	3.46	0.179	1.48
ENSMUST00000131502.1	XLOC_433557	Hoxaas3	0.0651	0.378	2.31	0.157	0.708
ENSMUST00000136806.2	XLOC_449967	Hoxaas3	0.269	0.476	2.97	0.155	1.49
ENSMUST00000139055.1	XLOC_433557	Hoxaas3	0.162	0.392	2.81	0.252	1.85
ENSMUST00000154027.2	XLOC_433560	Hoxa11os	0	3.33	0	0.679	0
ENSMUST00000141850.1	XLOC_433560	Hoxa11os	0.145	0	5.1	1.6	2.29
ENSMUST00000137729.1	XLOC_433560	Hoxa11os	0.209	2.82	4.8	4.72	4.87
ENSMUST00000147174.2	XLOC_433560	Hoxa11os	0.314	1.4	4.54	2.34	6.08
ENSMUST00000152875.1	XLOC_433564	Hottip	0.0934	0.177	1.2	0.115	0.174
ENSMUST00000159006.1	XLOC_433554	Hotairm1	0	0.134	0	0	0
ENSMUST00000109948.2	XLOC_073238	Hormad2	0.0961	0.322	0	0.0727	0
ENSMUST00000090797.5	XLOC_355970	Hormad1	0.138	0.0522	0	0.321	0
ENSMUST00000148568.1	XLOC_420744	Hopxos	0.434	3.65	19.7	4.44	5.68
ENSMUST00000148568.1	XLOC_404904	Hopxos	0.294	3.38	16	3.24	3.53
ENSMUST00000081964.6	XLOC_420743	Hopx	0.249	15.9	17	28	13.8
ENSMUST00000138108.1	XLOC_409030	Hnf1aos2	0.0544	0.484	0	0	0
ENSMUST00000129609.1	XLOC_409030	Hnf1aos1	0	0	0	0.355	0.283
ENSMUST00000050884.8	XLOC_230480	Hmgn1	0.529	2.44	12.6	2.96	3.6
ENSMUST00000131581.1	XLOC_377796	Hmgb4os	0	0	0	0.219	0
ENSMUST00000159699.1	XLOC_071763	Hmga2	0.0898	0.553	2.08	1.61	6.88
ENSMUST00000074783.6	XLOC_017297	Hmcn1	0.16	0.057	0	0.218	0
ENSMUST00000183645.1	XLOC_503958	Hm629797	0.298	1.29	4.81	1.39	1.87
ENSMUST00000123457.1	XLOC_050984	Hk1os	0.126	0.424	0	0.0722	0.555
ENSMUST00000142968.1	XLOC_050984	Hk1os	0	0.151	0	0	0
ENSMUST00000116238.3	XLOC_050985	Hk1	0.181	0.506	2.81	0.643	0.955
ENSMUST00000116238.3	XLOC_050986	Hk1	0.0926	0.436	2.12	0.417	0.696
ENSMUST00000140748.1	XLOC_210085	Hira	0.147	0.104	1.4	0.0958	0.124
ENSMUST00000118317.2	XLOC_336332	Hipk1	0.104	1.14	0.36	0.301	0
ENSMUST00000108492.3	XLOC_462721	Hif3a	0.158	0.444	0.12	0.224	0
ENSMUST00000108492.3	XLOC_462722	Hif3a	0.0939	0.0933	0.241	0.45	0
ENSMUST00000053063.6	XLOC_095812	Hexim1	0.382	1.21	8.53	1.04	2.07
ENSMUST00000030782.1	XLOC_396112	Hes2	0.0262	0.0306	0.0998	0.637	0
ENSMUST00000059946.5	XLOC_357510	Henmt1	0.0288	0.685	0.424	0.186	0
ENSMUST00000047247.6	XLOC_283418	Hectd2	0.201	0.0893	0	0	0
ENSMUST00000087916.5	XLOC_553044	Hdac8	0.0487	0.102	0.164	1.06	0.119
ENSMUST00000087916.5	XLOC_553050	Hdac8	0.0618	0.159	2.08	0.72	0.214
ENSMUST00000087916.5	XLOC_553049	Hdac8	0.0249	0.176	0.498	0.595	0
ENSMUST00000003370.8	XLOC_319907	Hck	0.102	0.475	0	0.153	1.08
ENSMUST00000154638.3	XLOC_554775	Hccs	0.0925	0.0946	1.28	0.313	0.243
ENSMUST00000163314.1	XLOC_190807	Has2os	0	0.219	0	0.104	0
ENSMUST00000106454.2	XLOC_096968	H3f3b	0.454	5.87	24	3.61	7.91
ENSMUST00000097448.2	XLOC_020326	H3f3aos	0.32	0.633	3.71	0.991	1.49
ENSMUST00000081435.4	XLOC_233973	H2-Q4	7.8	8.7	7.82	8.55	13
ENSMUST00000149974.1	XLOC_493775	H19	0	0	0	0.0488	6.48
ENSMUST00000140716.1	XLOC_493775	H19	0.0579	0.617	0.367	0.215	0
ENSMUST00000069183.6	XLOC_279201	Gucy2g	0.0906	1.99	1.31	1.83	1.56
ENSMUST00000088922.4	XLOC_178183	Gtf2f2	0.337	1.94	8.12	1.66	4.45
ENSMUST00000171010.2	XLOC_512524	Gtf2e2	0	0.724	0	0.497	9.87
ENSMUST00000171010.2	XLOC_512525	Gtf2e2	0.0381	0.227	1.5	0.0414	0.0688
ENSMUST00000124246.3	XLOC_457201	Gt(ROSA)26Sor	1.01	5.1	16.3	5.26	37.3
ENSMUST00000159544.2	XLOC_457201	Gt(ROSA)26Sor	0.0473	1.19	4.34	0.94	8.09
ENSMUST00000133467.2	XLOC_457201	Gt(ROSA)26Sor	0	0	0.684	0	0
ENSMUST00000004137.5	XLOC_336827	Gstm7	0.0564	0.254	0	0.515	0
ENSMUST00000130859.1	XLOC_301764	Gssos2	0	0	0	0.173	0
ENSMUST00000142509.1	XLOC_301764	Gssos1	0.11	0.353	1.9	1.17	0.339
ENSMUST00000079691.7	XLOC_301763	Gss	0.932	2.69	0.835	1.14	0
ENSMUST00000140860.1	XLOC_301762	Gss	0.393	0.843	0.542	0.456	4.04
ENSMUST00000073935.5	XLOC_475394	Gsg1l	0.0458	0.188	0.0502	0.348	0.039
ENSMUST00000127706.1	XLOC_071723	Grip1os3	0	0	0.0711	0.388	0
ENSMUST00000146294.1	XLOC_071723	Grip1os3	0.0462	0.11	0.6	0	1.05
ENSMUST00000153898.1	XLOC_071725	Grip1os2	0.0866	0.164	1.53	0.897	2.83
ENSMUST00000126965.1	XLOC_057096	Grip1os1	0.121	0.653	3.79	1.8	9.02
ENSMUST00000135940.1	XLOC_071728	Grip1os1	0.102	0.0748	0.764	0.381	1.51
ENSMUST00000105262.3	XLOC_071733	Grip1	0.0548	0.0888	0	0.925	0.117
ENSMUST00000053880.7	XLOC_443271	Grin2b	0.159	0	0	0.435	0
ENSMUST00000053880.7	XLOC_443268	Grin2b	0.0282	0.318	0	0	0
ENSMUST00000053880.7	XLOC_443270	Grin2b	0.153	0.149	0	0.0474	0
ENSMUST00000115835.2	XLOC_209197	Grin2a	0	0.0536	0	0.247	0
ENSMUST00000110733.3	XLOC_427370	Grid2ip	0	0	1.27	0	0.519
ENSMUST00000004453.7	XLOC_143916	Gpx6	0.148	0.0683	0	0	0
ENSMUST00000110491.2	XLOC_129052	Gpx5	0.0887	0.365	0	0	0.337
ENSMUST00000113144.2	XLOC_553917	Gprasp1	0.395	1.32	7.22	1.54	2.3
ENSMUST00000095585.5	XLOC_136976	Gpr98	0.0937	0	0	2.55	0
ENSMUST00000110066.2	XLOC_109822	Gpr68	0.152	0.714	2.79	0.75	0.073
ENSMUST00000110066.2	XLOC_109820	Gpr68	0.136	0.607	2.13	0.76	0.244
ENSMUST00000110066.2	XLOC_109823	Gpr68	0.0533	0.477	1.53	0.768	0.162
ENSMUST00000110066.2	XLOC_109819	Gpr68	0.122	0.888	2.22	0.656	0.462
ENSMUST00000060225.4	XLOC_479476	Gpr4	0.11	0.624	0.315	0.508	0.27
ENSMUST00000049872.7	XLOC_170303	Gpr183	0.214	0.793	3.72	0.835	1.49
ENSMUST00000055475.7	XLOC_170302	Gpr18	0.172	0.833	4.53	0.968	1.49
ENSMUST00000055475.7	XLOC_170301	Gpr18	0.198	0.748	4.22	0.7	2.88
ENSMUST00000054738.3	XLOC_256818	Gpr151	0.36	0.966	5.97	1.23	4.67
ENSMUST00000051293.7	XLOC_427060	Gpr146	0.0705	1.14	0.511	1.11	3.59
ENSMUST00000118797.1	XLOC_307734	Gpr144-ps	0.0827	0	0.317	0.61	0
ENSMUST00000181570.1	XLOC_142934	Gpr137b-ps	0.181	2.11	9.21	1.14	0.405
ENSMUST00000166802.2	XLOC_519710	Gpr114	0.0314	0.0727	0.169	0.418	0
ENSMUST00000052472.4	XLOC_107543	Gphn	0.405	1.17	6.13	2.15	3.96
ENSMUST00000176912.2	XLOC_183904	Gpc5	0.744	0.142	0.482	0	0
ENSMUST00000176912.2	XLOC_183889	Gpc5	0.224	0.0622	0	0.231	0
ENSMUST00000176912.2	XLOC_183885	Gpc5	0.105	0.281	0	0.0352	0.572
ENSMUST00000071106.4	XLOC_108119	Gpatch2l	0.207	0.753	4.42	1.12	2.8
ENSMUST00000078182.4	XLOC_479141	Gng8	0	0.997	0	0.496	0
ENSMUST00000078182.4	XLOC_479142	Gng8	0.0228	0.11	0	0.454	0
ENSMUST00000078182.4	XLOC_462707	Gng8	0.106	0	0.355	0.384	0
ENSMUST00000117805.2	XLOC_052736	Gng7	0.0128	0.149	0	0.575	0.256
ENSMUST00000188312.1	XLOC_482671	Gm9999	0.0702	0	0	0	1.37
ENSMUST00000185832.1	XLOC_466131	Gm9999	0.0965	0	1.21	0	0
ENSMUST00000147504.1	XLOC_223715	Gm9968	0.412	1.13	4.38	1.83	1.7
ENSMUST00000068397.5	XLOC_220579	Gm9961	0.0769	0.617	3.19	0.222	4.43
ENSMUST00000068397.5	XLOC_220578	Gm9961	0.346	1.18	6.87	0.685	2.61
ENSMUST00000068397.5	XLOC_220577	Gm9961	0.143	1.03	2.46	1.22	0.611
ENSMUST00000068277.5	XLOC_239319	Gm9959	0.0668	0.304	0.651	0.137	1.27
ENSMUST00000180865.1	XLOC_548823	Gm9917	0.296	1.67	8.19	1.8	7.6
ENSMUST00000180865.1	XLOC_548823	Gm9917	0.016	0.109	0.472	0.512	0.103
ENSMUST00000184083.1	XLOC_158662	Gm9872	0.675	3.44	13.2	6.07	3.16
ENSMUST00000184083.1	XLOC_172574	Gm9872	0.316	1.13	5.17	1.09	1.3
ENSMUST00000063858.7	XLOC_530288	Gm9869	0.161	0.983	4.12	0.437	1
ENSMUST00000063858.7	XLOC_530284	Gm9869	0.0967	0.527	2.76	0.831	2.27
ENSMUST00000177636.1	XLOC_115847	Gm9866	0	0.352	0	0	0
ENSMUST00000183238.1	XLOC_115847	Gm9866	0.147	0	0	0	0
ENSMUST00000182473.1	XLOC_115847	Gm9866	0.0333	0.0472	0	0.225	0
ENSMUST00000062252.1	XLOC_139072	Gm9828	0.256	3.11	8.7	1.58	1.75
ENSMUST00000050900.3	XLOC_243333	Gm9818	0.0337	0.0672	0.93	0.204	0
ENSMUST00000048965.4	XLOC_156571	Gm9752	0.194	0.753	5.01	1.06	2.76
ENSMUST00000114243.2	XLOC_028794	Gm973	0.136	0.0696	0	0	0
ENSMUST00000172910.1	XLOC_225870	Gm9581	0.358	2.28	11.4	2.85	6.57
ENSMUST00000183173.1	XLOC_363573	Gm9423	0.565	0.279	0.449	0.195	0
ENSMUST00000110797.1	XLOC_039522	Gm8818	0.24	1.5	6.43	1.2	3.28
ENSMUST00000167777.1	XLOC_123265	Gm8378	0.369	1.4	5.91	1.58	1.53
ENSMUST00000165070.1	XLOC_123265	Gm8378	0.24	0.679	2.89	0.275	1.22
ENSMUST00000191475.1	XLOC_280588	Gm8369	0.0564	0.0412	1.46	0.378	1.22
ENSMUST00000143133.1	XLOC_379839	Gm833	0	0	0.0011	0	0.404
ENSMUST00000123741.1	XLOC_369054	Gm829	0	0.296	0	0	0
ENSMUST00000118220.1	XLOC_424179	Gm8145	0.115	0.436	2.78	0.466	0.26
ENSMUST00000165988.1	XLOC_160243	Gm8122	0.0891	0.326	0.148	0	0
ENSMUST00000146985.1	XLOC_076497	Gm8098	0.121	0.096	1.48	0.0608	0.481
ENSMUST00000167440.2	XLOC_160143	Gm8068	0.024	0.116	0.374	0.466	0
ENSMUST00000096633.2	XLOC_147819	Gm806	0.0797	0.304	0	0	0
ENSMUST00000171009.1	XLOC_174129	Gm8032	0	0.0217	0	0.265	0
ENSMUST00000181507.1	XLOC_219176	Gm7976	25.7	50	64.9	42.4	38.4
ENSMUST00000164948.1	XLOC_174053	Gm7945	0.121	0.668	0	0	0
ENSMUST00000181249.1	XLOC_150024	Gm7928	0.157	0.309	1.82	0.579	0.257
ENSMUST00000181249.1	XLOC_150025	Gm7928	0.112	0.179	1.27	0.395	0.136
ENSMUST00000140650.2	XLOC_416639	Gm7854	0.0915	1.57	2.58	0.721	0
ENSMUST00000134690.1	XLOC_548899	Gm7628	0.0946	0.48	2.99	0.536	1.94
ENSMUST00000132826.1	XLOC_486276	Gm7580	0.154	0.449	2.88	1.5	0.353
ENSMUST00000160446.2	XLOC_023697	Gm7568	0.151	0.223	1.33	0.607	2.67
ENSMUST00000097849.2	XLOC_378279	Gm7534	0.0112	0.0842	0	0.253	0
ENSMUST00000185173.1	XLOC_404851	Gm7467	0.0964	0.343	2.45	0.849	0.583
ENSMUST00000156744.1	XLOC_551236	Gm7437	0.138	0.565	0.166	0.278	0
ENSMUST00000121087.1	XLOC_442040	Gm7308	0.131	0.0328	0	0	0
ENSMUST00000121753.1	XLOC_470479	Gm7180	0.0969	0.442	2.32	0.732	0.534
ENSMUST00000099147.4	XLOC_141621	Gm7120	0.000116	0	0.000129	0.168	0
ENSMUST00000161841.1	XLOC_066299	Gm7097	0.232	0.329	1.12	0.112	0
ENSMUST00000086958.2	XLOC_472642	Gm7027	0.637	1.04	6.87	0.726	0.977
ENSMUST00000168702.1	XLOC_162458	Gm6904	0.0374	0	0.243	0.77	0.771
ENSMUST00000180731.1	XLOC_060649	Gm6846	6.06e-05	1.38e-05	0.253	0.307	0
ENSMUST00000178117.1	XLOC_443340	Gm6728	0.0682	0.463	0.184	0	0.335
ENSMUST00000105311.3	XLOC_232154	Gm6712	0	0	0	0	2.63
ENSMUST00000181628.2	XLOC_443965	Gm6614	0.011	0.24	0	0.0321	0
ENSMUST00000031488.10	XLOC_465135	Gm6605	0.111	0.156	0	0	1.63
ENSMUST00000181118.1	XLOC_143308	Gm6556	0.263	0	0	0.227	0
ENSMUST00000058777.6	XLOC_539433	Gm6484	0.154	0.305	4.36	0.905	1.74
ENSMUST00000058777.6	XLOC_539432	Gm6484	0.158	0.845	2.47	0.892	0.472
ENSMUST00000097935.2	XLOC_493826	Gm6471	0.215	0	0.118	0.101	0
ENSMUST00000118634.1	XLOC_411465	Gm6433	0.116	0.355	4.26	0.432	0.387
ENSMUST00000118634.1	XLOC_411466	Gm6433	0.106	0.26	3.95	0.431	0.341
ENSMUST00000181337.1	XLOC_494258	Gm6410	3.89	8	14.8	5.41	12.4
ENSMUST00000166618.1	XLOC_156842	Gm6356	0.0934	0.281	0	0.0323	0.0575
ENSMUST00000122015.1	XLOC_553202	Gm6325	0.0396	0	0	0.227	0
ENSMUST00000162896.1	XLOC_031371	Gm6264	0.0652	0.307	0	0.685	0.25
ENSMUST00000101121.1	XLOC_420479	Gm6116	0.197	0.0651	0.419	1.15	0.552
ENSMUST00000154261.1	XLOC_039830	Gm6058	0.134	0.934	4.28	0.994	2.02
ENSMUST00000182863.1	XLOC_521279	Gm5914	0	0.364	0.943	0	1.36
ENSMUST00000155799.1	XLOC_463424	Gm5893	0.0371	0.218	0	0.0567	0
ENSMUST00000150149.1	XLOC_463424	Gm5893	0.133	0	0	0.0999	0
ENSMUST00000176461.1	XLOC_408471	Gm5871	0.199	0.049	0	0.063	0
ENSMUST00000148411.1	XLOC_443936	Gm5724	0.042	0.229	0	0.0321	0
ENSMUST00000105698.2	XLOC_395923	Gm572	0.104	0.105	0	0.507	0
ENSMUST00000098900.2	XLOC_541171	Gm5615	0.0551	0.232	6.35	11.4	5.73
ENSMUST00000056145.2	XLOC_356976	Gm5546	0.000679	0.216	2.55e-05	1.37e-06	0.0924
ENSMUST00000182063.1	XLOC_243446	Gm5493	0.433	1.97	8.08	1.6	3.26
ENSMUST00000180759.1	XLOC_099403	Gm5432	0.044	0	0.13	0.379	0
ENSMUST00000071008.4	XLOC_046304	Gm5420	8.42e-06	0.746	0	0.549	0.633
ENSMUST00000071008.4	XLOC_046304	Gm5420	0.0497	0.208	0	0	0
ENSMUST00000127186.1	XLOC_094251	Gm525	0.0538	0.133	0	0.441	0.191
ENSMUST00000072381.7	XLOC_479279	Gm5155	0.0276	3.69	23.3	1.84	6.32
ENSMUST00000066558.3	XLOC_162449	Gm5142	0.223	0.107	0	0	0.156
ENSMUST00000108017.1	XLOC_465218	Gm5114	0.0794	0.273	0.0971	0.726	0
ENSMUST00000181058.1	XLOC_413083	Gm5106	0.0758	0.342	0.172	0.104	0
ENSMUST00000170449.1	XLOC_398908	Gm5067	0.151	0.216	3.38	0.228	0.711
ENSMUST00000099726.3	XLOC_050696	Gm4981	0.325	1.42	0.387	1.54	1.01
ENSMUST00000179036.2	XLOC_493894	Gm498	0.0536	0.0588	0	0.669	0
ENSMUST00000082032.7	XLOC_024357	Gm4956	0.045	0.0948	0.995	0.407	0
ENSMUST00000140709.1	XLOC_429990	Gm4876	0.144	1.82	6.7	0.873	1.38
ENSMUST00000140709.1	XLOC_429989	Gm4876	0.121	0.745	5.85	2.33	1.23
ENSMUST00000140709.1	XLOC_429991	Gm4876	0.296	1.74	9.57	1.82	6.08
ENSMUST00000138170.1	XLOC_446412	Gm4876	0	0	0	0.372	0
ENSMUST00000067468.5	XLOC_015337	Gm4793	0.0941	0.276	1.92	0.27	0.468
ENSMUST00000067468.5	XLOC_037347	Gm4793	0.206	0.0701	1.66	0.0902	0.866
ENSMUST00000067468.5	XLOC_037345	Gm4793	0.122	0.179	1.77	0.204	0.699
ENSMUST00000051224.2	XLOC_005165	Gm4776	0.0472	0.0277	0	0.504	0
ENSMUST00000181803.1	XLOC_112917	Gm4755	0.0371	0.0484	3.81e-05	6.4e-06	0.505
ENSMUST00000109047.2	XLOC_303856	Gm4723	0.148	0.269	6.7	1.12	1.44
ENSMUST00000181395.1	XLOC_464022	Gm4673	0.378	1.11	7.02	1.63	4.29
ENSMUST00000181738.1	XLOC_441365	Gm4651	0.173	0.848	4.64	1.33	1.19
ENSMUST00000161614.1	XLOC_210996	Gm4524	0.128	0.191	0.798	0.494	2.59
ENSMUST00000145987.1	XLOC_057186	Gm4473	1.08e-05	8.59e-05	0	0.093	0.479
ENSMUST00000181809.1	XLOC_335368	Gm4349	0.255	0.948	5.35	2.03	1.57
ENSMUST00000119285.1	XLOC_555555	Gm4297	0.411	0.619	0.374	0.552	0.193
ENSMUST00000131222.1	XLOC_178174	Gm4285	0.0378	0.473	0.452	0	0.177
ENSMUST00000187561.1	XLOC_015607	Gm4258	0.178	1.02	3.78	1.01	0.542
ENSMUST00000182127.1	XLOC_037638	Gm4258	0.0546	0.394	0.281	0	0
ENSMUST00000174167.1	XLOC_072733	Gm4189	0	0.514	3.23	1.65	10.5
ENSMUST00000154338.1	XLOC_397849	Gm4128	0.14	0.283	0.881	1.73	0
ENSMUST00000154338.1	XLOC_397852	Gm4128	0.112	0.133	0.731	0	1.38
ENSMUST00000154338.1	XLOC_397857	Gm4128	0.0403	0.751	1.08	0.0624	0.337
ENSMUST00000176020.1	XLOC_527644	Gm3896	0.0696	0.32	0.52	0.85	0.0977
ENSMUST00000136693.1	XLOC_171000	Gm3848	0	0	0.81	0	0
ENSMUST00000136693.1	XLOC_157195	Gm3848	0.163	0.596	0.944	0.803	2.38
ENSMUST00000168673.1	XLOC_160164	Gm3573	0.0405	0.0313	0	0.292	0
ENSMUST00000161319.1	XLOC_353983	Gm3513	0.219	1.3	5.75	1.31	3.08
ENSMUST00000180447.1	XLOC_398004	Gm3510	0.0158	0.183	0	0.277	0.0396
ENSMUST00000181181.1	XLOC_504931	Gm3272	0.251	0.103	0	0.0654	0
ENSMUST00000168442.1	XLOC_519298	Gm3235	0.223	0.729	0.672	0.535	1.72
ENSMUST00000180662.1	XLOC_159033	Gm2990	0.0866	0.0838	0.286	0.446	0
ENSMUST00000124394.2	XLOC_424113	Gm28050	0	0	1.19	0.324	1.42
ENSMUST00000184594.1	XLOC_140324	Gm28016	0.0683	1.39	1.76	1.09	0.528
ENSMUST00000184097.1	XLOC_208036	Gm28011	0.135	3.17	0	0.347	0.807
ENSMUST00000185172.1	XLOC_430714	Gm27959	0.0457	0.127	0.0625	0.37	0
ENSMUST00000175604.2	XLOC_506806	Gm27956	0.287	1.55	3.26	1.42	0.155
ENSMUST00000183987.1	XLOC_095172	Gm27898	0.0954	1.95	5.99	1.46	3.49
ENSMUST00000147173.1	XLOC_466474	Gm2788	0.0425	0.323	0	0	0.373
ENSMUST00000184513.1	XLOC_288845	Gm27805	0.366	1.6	7.89	1.41	2.61
ENSMUST00000183340.1	XLOC_061272	Gm27754	0.156	0.595	3.76	0.712	2.5
ENSMUST00000183930.1	XLOC_099250	Gm27682	0.0207	0.298	0.0872	0.0348	0
ENSMUST00000184648.1	XLOC_095172	Gm27605	0.039	0.897	0.258	1.19	0.268
ENSMUST00000184648.1	XLOC_095172	Gm27605	1.82e-05	0	0.766	0	0
ENSMUST00000183702.1	XLOC_155270	Gm27572	0.018	0.922	0.227	0.774	0.405
ENSMUST00000183823.1	XLOC_300939	Gm27420	0.152	0.0633	0	0	0
ENSMUST00000184934.1	XLOC_407564	Gm27286	0.188	0.886	0	1.24	2.39
ENSMUST00000183559.1	XLOC_368911	Gm27265	0.131	0.148	2.24	0.687	1.34
ENSMUST00000183670.1	XLOC_544885	Gm27253	0	0	0.9	0	0
ENSMUST00000184260.1	XLOC_336886	Gm27244	0.355	0.144	0.918	0.4	0
ENSMUST00000183517.1	XLOC_544903	Gm27241	0.102	0.788	6.46	0.831	3
ENSMUST00000183517.1	XLOC_531408	Gm27241	0.0448	2.27	5.67	1.3	4.39
ENSMUST00000183517.1	XLOC_531409	Gm27241	0.254	1.61	6.96	1.87	4.69
ENSMUST00000185013.1	XLOC_544903	Gm27241	0.0713	0.237	1.26	0	1.18
ENSMUST00000185180.1	XLOC_272252	Gm27238	0	0.474	0	0.485	0
ENSMUST00000184373.1	XLOC_544904	Gm27232	0.299	2.76	12.9	3.98	13.3
ENSMUST00000184835.1	XLOC_531394	Gm27230	0	0	0	0.7	0.392
ENSMUST00000184671.1	XLOC_544888	Gm27230	0.101	0.419	0.234	0.214	0
ENSMUST00000184100.2	XLOC_532540	Gm27216	0.235	0.13	0	0.056	0
ENSMUST00000183834.1	XLOC_195817	Gm27209	0.269	0.403	2.16	0.608	0
ENSMUST00000154038.3	XLOC_320639	Gm27206	0.259	1.1	4.78	1.18	2.29
ENSMUST00000184673.1	XLOC_544919	Gm27204	0.105	0.219	0	0	0.633
ENSMUST00000183818.1	XLOC_540617	Gm27201	0.0682	0.172	1.6	0.114	0.502
ENSMUST00000184325.1	XLOC_307705	Gm27197	0.263	0.0881	0	0.368	0.315
ENSMUST00000136428.1	XLOC_555548	Gm27192	0.805	1.13	0.173	0.746	0.734
ENSMUST00000184383.1	XLOC_544880	Gm27188	0	0.292	0	0	0
ENSMUST00000183394.1	XLOC_518670	Gm27168	0.0763	0	0.954	0.194	0
ENSMUST00000185169.1	XLOC_527092	Gm27162	0.343	0	0.184	0.131	0.106
ENSMUST00000183960.1	XLOC_540885	Gm27161	0.222	0	0	0.25	0
ENSMUST00000185132.1	XLOC_544875	Gm27159	0	0	0.419	0.331	0
ENSMUST00000183554.1	XLOC_545298	Gm27157	0.0278	0.161	0.871	0.276	1.36
ENSMUST00000184969.1	XLOC_462559	Gm27154	0.047	0.184	0	0.381	0.0614
ENSMUST00000184492.1	XLOC_192122	Gm27153	0.129	0.433	0	0	0
ENSMUST00000183473.1	XLOC_282085	Gm27151	0.0823	0	0	0	0.379
ENSMUST00000183226.1	XLOC_412001	Gm27033	0.0808	0.193	0	0.358	0
ENSMUST00000182303.1	XLOC_002344	Gm27028	0.419	1.42	7.94	1.52	3.25
ENSMUST00000182303.1	XLOC_002344	Gm27028	5.25e-05	0.000248	0.79	0.000141	4.86e-05
ENSMUST00000183056.1	XLOC_447868	Gm27019	0.324	0.476	0	0.114	0
ENSMUST00000183031.1	XLOC_162599	Gm27017	0.266	0.402	3.93	0.773	0.624
ENSMUST00000182727.1	XLOC_176476	Gm27010	0.317	1.05	7.63	0.662	1.7
ENSMUST00000182400.2	XLOC_336710	Gm27008	0.108	0.587	0.295	0.0814	0.422
ENSMUST00000183264.1	XLOC_132138	Gm27007	0.178	0.0478	0	0	0
ENSMUST00000183264.1	XLOC_132135	Gm27007	0.094	0.295	0	0.0985	0.0556
ENSMUST00000182789.1	XLOC_536059	Gm27002	0.0535	0.0619	0.415	0	1.49
ENSMUST00000182766.1	XLOC_274813	Gm26993	0.133	0.0471	0.0747	0.298	0
ENSMUST00000182250.1	XLOC_440802	Gm26982	0.106	0.588	2.12	0.565	2.27
ENSMUST00000182453.1	XLOC_471702	Gm26981	0.516	1.48	7.48	2.48	4.75
ENSMUST00000182843.1	XLOC_512527	Gm26978	0.39	0.236	5.53	1.69	0.703
ENSMUST00000182929.1	XLOC_071604	Gm26976	0.289	0.134	0	0	0
ENSMUST00000183263.1	XLOC_491805	Gm26974	0.117	0.24	0	0.205	0
ENSMUST00000182106.1	XLOC_413741	Gm26954	0.209	0.172	0.91	0.301	1.76
ENSMUST00000181898.1	XLOC_504167	Gm2694	0.0982	0.0919	0.0739	0.351	0
ENSMUST00000177146.1	XLOC_331555	Gm26939	1.41	0	0	6.67	0
ENSMUST00000182520.1	XLOC_234698	Gm26917	340	0	52200	0	42300
ENSMUST00000182520.1	XLOC_245266	Gm26917	5.22	0	2330	0	1450
ENSMUST00000183304.1	XLOC_162596	Gm26916	0	0.161	1.53	0	2.2
[truncated: 3,444 more rows]
